# Supplementary material for: μ-Acetato-μ-(5-chloro-2-{1,3-bis[2-(5-chloro-2-oxidobenzylideneamino)ethyl]imidazolidin-2-yl}phenolato)-bis[methanolnickel(II)] methanol monosolvate monohydrate
Source: Acta Crystallogr Sect E Struct Rep Online. 2011 Aug 17;67(Pt 9):m1264–5. doi: 10.1107/S1600536811032727 (PMC3200742; doi:10.1107/S1600536811032727)
Supplement: Supplementary file 1 [file e-67-m1264-sup1.cif]

##############################################################################
#                                                                            #
# This CIF contains the data in a paper accepted for publication in          #
# Acta Crystallographica Section E. It conforms to the requirements of       #
# Notes for Authors for Acta Crystallographica Section E, and has been       #
# peer reviewed under the auspices of the IUCr Commission on Journals.       #
#                                                                            #
# Full details of the Crystallographic Information File format               #
# are given in the paper "The Crystallographic Information File (CIF):       #
# a New Standard Archive File for Crystallography" by S. R. Hall, F. H.      #
# Allen and I. D. Brown [Acta Cryst. (1991), A47, 655-685].                  #
#                                                                            #
# The current version of the core CIF dictionary is obtainable from          #
# ftp://ftp.iucr.org/pub/cif_core.dic.                                       #
#                                                                            #
# Software is freely available for graphical display of the structure(s)     #
# in this CIF. For information consult the CIF software page                 #
# http://www.iucr.org/resources/cif/software.                                #
#                                                                            #
# This file may be used for bona fide research purposes within the           #
# scientific community so long as proper attribution is given to the journal # 
# article from which it was obtained.                                        #
#                                                                            #
##############################################################################
data_I
_audit_creation_method     SHELXL-97
_chemical_name_systematic
;
\m-Acetato-\m-(\m-5-chloro-2-{1,3-bis[2-(5-chloro-
2-oxidobenzylideneamino)ethyl]imidazolidin-2-yl}phenolato)-
bis[methanolnickel(II)] methanol monosolvate monohydrate
;
_chemical_name_common     ?
_chemical_formula_moiety     'C31 H35 Cl3 N4 Ni2 O7, C H4 O, H2 O'
_chemical_formula_sum     'C32 H41 Cl3 N4 Ni2 O9'
_chemical_formula_iupac
                  '[Ni2 (C2 H3 O2) (C H4 O)2 (C27 H24 Cl3 N4 O3)], C H4 O, H2 O'
_chemical_formula_weight     849.46
_chemical_melting_point     ?
_symmetry_cell_setting     orthorhombic
_symmetry_space_group_name_H-M     'P n a 21'
_symmetry_space_group_name_Hall     'P 2c -2n'
loop_
    _symmetry_equiv_pos_as_xyz
    'x, y, z'
    '-x, -y, z+1/2'
    'x+1/2, -y+1/2, z'
    '-x+1/2, y+1/2, z+1/2'
_cell_length_a     16.684(2)
_cell_length_b     16.042(2)
_cell_length_c     13.7868(19)
_cell_angle_alpha     90.00
_cell_angle_beta     90.00
_cell_angle_gamma     90.00
_cell_volume     3690.1(9)
_cell_formula_units_Z     4
_cell_measurement_reflns_used     4340
_cell_measurement_theta_min     2.294
_cell_measurement_theta_max     27.054
_cell_measurement_temperature     173(2)
_exptl_crystal_description     chunk
_exptl_crystal_colour     green
_exptl_crystal_size_max     0.45
_exptl_crystal_size_mid     0.40
_exptl_crystal_size_min     0.20
_exptl_crystal_density_diffrn     1.529
_exptl_crystal_density_meas     ?
_exptl_crystal_density_method     'not measured'
_exptl_crystal_F_000     1760
_exptl_absorpt_coefficient_mu     1.294
_exptl_absorpt_correction_type     multi-scan
_exptl_absorpt_process_details     '(SADABS; Sheldrick, 2003)'
_exptl_absorpt_correction_T_min     0.685
_exptl_absorpt_correction_T_max     1.000
_exptl_special_details     ?
_diffrn_ambient_temperature     173(2)
_diffrn_radiation_type     MoK\a
_diffrn_radiation_wavelength     0.71073
_diffrn_radiation_source     'fine-focus sealed tube'
_diffrn_radiation_monochromator     graphite
_diffrn_measurement_device_type     'Bruker SMART 1000 CCD area detector'
_diffrn_measurement_method     '\f and \w scans'
_diffrn_detector_area_resol_mean     ?
_diffrn_reflns_number     23326
_diffrn_reflns_av_R_equivalents     0.0366
_diffrn_reflns_av_sigmaI/netI     0.0475
_diffrn_reflns_theta_min     1.76
_diffrn_reflns_theta_max     28.35
_diffrn_reflns_theta_full     25.00
_diffrn_measured_fraction_theta_max     0.983
_diffrn_measured_fraction_theta_full     1.000
_diffrn_reflns_limit_h_min     -15
_diffrn_reflns_limit_h_max     22
_diffrn_reflns_limit_k_min     -18
_diffrn_reflns_limit_k_max     21
_diffrn_reflns_limit_l_min     -18
_diffrn_reflns_limit_l_max     18
_diffrn_standards_number     ?
_diffrn_standards_interval_count     ?
_diffrn_standards_interval_time     ?
_diffrn_standards_decay_%     0
_refine_special_details
;
Refinement of <i>F</i>^2^ against ALL reflections. The weighted <i>R</i>-factor
<i>wR</i> and goodness of fit <i>S</i> are based on <i>F</i>^2^, conventional
<i>R</i>-factors <i>R</i> are based on <i>F</i>, with <i>F</i> set to zero for
negative <i>F</i>^2^. The threshold expression of <i>F</i>^2^ >
\s(<i>F</i>^2^) is used only for calculating <i>R</i>-factors(gt) <i>etc</i>.
and is not relevant to the choice of reflections for refinement.
<i>R</i>-factors based on <i>F</i>^2^ are statistically about twice as large
as those based on <i>F</i>, and <i>R</i>- factors based on ALL data will be
even larger.
;
_reflns_number_total     8737
_reflns_number_gt     7189
_reflns_threshold_expression     I>2\s(I)
_refine_ls_structure_factor_coef     Fsqd
_refine_ls_matrix_type     full
_refine_ls_R_factor_all     0.0466
_refine_ls_R_factor_gt     0.0329
_refine_ls_wR_factor_gt     0.0598
_refine_ls_wR_factor_ref     0.0637
_refine_ls_goodness_of_fit_ref     0.970
_refine_ls_restrained_S_all     0.970
_refine_ls_number_reflns     8737
_refine_ls_number_parameters     464
_refine_ls_number_restraints     4
_refine_ls_hydrogen_treatment     mixed
_refine_ls_weighting_scheme     calc
_refine_ls_weighting_details
                 'calc w=1/[\s^2^(Fo^2^)+(0.0269P)^2^] where P=(Fo^2^+2Fc^2^)/3'
_atom_sites_solution_hydrogens     geom
_atom_sites_solution_primary     direct
_atom_sites_solution_secondary     difmap
_refine_ls_shift/su_max     0.001
_refine_ls_shift/su_mean     0.000
_refine_diff_density_max     0.342
_refine_diff_density_min     -0.226
_refine_ls_extinction_method     none
_refine_ls_extinction_coef     ?
_refine_ls_abs_structure_details     'Flack (1983), no. of Friedel pairs?'
_refine_ls_abs_structure_Flack     0.017(8)
loop_
    _atom_type_symbol
    _atom_type_description
    _atom_type_scat_dispersion_real
    _atom_type_scat_dispersion_imag
    _atom_type_scat_source
    'C' 'C' 0.0033 0.0016
                         'International Tables Vol C Tables 4.2.6.8 and 6.1.1.4'
    'H' 'H' 0.0000 0.0000
                         'International Tables Vol C Tables 4.2.6.8 and 6.1.1.4'
    'N' 'N' 0.0061 0.0033
                         'International Tables Vol C Tables 4.2.6.8 and 6.1.1.4'
    'O' 'O' 0.0106 0.0060
                         'International Tables Vol C Tables 4.2.6.8 and 6.1.1.4'
    'Cl' 'Cl' 0.1484 0.1585
                         'International Tables Vol C Tables 4.2.6.8 and 6.1.1.4'
    'Ni' 'Ni' 0.3393 1.1124
                         'International Tables Vol C Tables 4.2.6.8 and 6.1.1.4'
_computing_data_collection     'SMART (Bruker, 2000)'
_computing_cell_refinement     'SMART (Bruker, 2000)'
_computing_data_reduction     'SAINT-Plus (Bruker, 2000)'
_computing_structure_solution     'SHELXS97 (Sheldrick, 2008)'
_computing_structure_refinement     'SHELXL97 (Sheldrick, 2008)'
_computing_molecular_graphics     'SHELXTL (Sheldrick, 2008)'
_computing_publication_material     'SHELXTL (Sheldrick, 2008)'
loop_
    _atom_site_type_symbol
    _atom_site_label
    _atom_site_fract_x
    _atom_site_fract_y
    _atom_site_fract_z
    _atom_site_U_iso_or_equiv
    _atom_site_adp_type
    _atom_site_calc_flag
    _atom_site_refinement_flags
    _atom_site_occupancy
    _atom_site_symmetry_multiplicity
    _atom_site_disorder_assembly
    _atom_site_disorder_group
    Ni Ni1A 0.030884(18) 0.86755(2) 0.49661(3) 0.02591(8) Uani d . 1 1 . .
    Ni Ni1B 0.038838(18) 0.67711(2) 0.45640(2) 0.02566(8) Uani d . 1 1 . .
    Cl Cl -0.00326(4) 0.73145(5) 0.96738(6) 0.04296(17) Uani d . 1 1 . .
    Cl Cl1A -0.31065(5) 1.15093(5) 0.53792(6) 0.0493(2) Uani d . 1 1 . .
    Cl Cl1B -0.25128(5) 0.34351(5) 0.37379(8) 0.0560(2) Uani d . 1 1 . .
    O O1 -0.02255(10) 0.75823(11) 0.54367(13) 0.0258(4) Uani d . 1 1 . .
    O O1A -0.06659(10) 0.90623(11) 0.42579(13) 0.0305(4) Uani d . 1 1 . .
    O O1B -0.05824(11) 0.64873(11) 0.37941(14) 0.0308(4) Uani d . 1 1 . .
    O O1AA 0.05959(11) 0.78731(10) 0.38367(13) 0.0280(4) Uani d . 1 1 . .
    O O2AA 0.10906(13) 0.87725(13) 0.27867(15) 0.0471(5) Uani d . 1 1 . .
    O O1MA 0.09955(10) 0.96620(11) 0.43472(14) 0.0371(5) Uani d . 1 1 . .
    H H1MK 0.1099 0.9446 0.3806 0.044 Uiso calc R 1 1 . .
    O O1MB 0.11323(11) 0.60759(11) 0.35587(14) 0.0344(4) Uani d . 1 1 . .
    H H1MJ 0.1542 0.6274 0.3290 0.041 Uiso calc R 1 1 . .
    O O1W -0.13355(13) 0.78777(13) 0.31538(18) 0.0484(6) Uani d D 1 1 . .
    H H1W1 -0.1106(19) 0.8238(14) 0.347(3) 0.073 Uiso d D 1 1 . .
    H H1W2 -0.113(2) 0.7444(12) 0.332(3) 0.073 Uiso d D 1 1 . .
    O O1M 0.22768(12) 0.67412(14) 0.24637(16) 0.0470(5) Uani d . 1 1 . .
    H H1M 0.2703 0.6909 0.2723 0.056 Uiso calc R 1 1 . .
    N N1A 0.00600(13) 0.94058(13) 0.60946(16) 0.0295(5) Uani d . 1 1 . .
    N N2A 0.13725(12) 0.83765(13) 0.57830(16) 0.0278(5) Uani d . 1 1 . .
    N N1B 0.02800(13) 0.57248(14) 0.53500(17) 0.0309(5) Uani d . 1 1 . .
    N N2B 0.14429(12) 0.69703(13) 0.54912(15) 0.0261(5) Uani d . 1 1 . .
    C C1 -0.01809(15) 0.74633(16) 0.63923(19) 0.0256(6) Uani d . 1 1 . .
    C C2 -0.08666(16) 0.73573(16) 0.6957(2) 0.0311(6) Uani d . 1 1 . .
    H H2A -0.1376 0.7333 0.6650 0.037 Uiso calc R 1 1 . .
    C C3 -0.08225(16) 0.72863(17) 0.7957(2) 0.0341(7) Uani d . 1 1 . .
    H H3A -0.1296 0.7217 0.8330 0.041 Uiso calc R 1 1 . .
    C C4 -0.00883(18) 0.73162(17) 0.84032(19) 0.0319(6) Uani d . 1 1 . .
    C C5 0.06045(16) 0.73903(17) 0.7878(2) 0.0302(6) Uani d . 1 1 . .
    H H5A 0.1109 0.7397 0.8198 0.036 Uiso calc R 1 1 . .
    C C6 0.05649(16) 0.74559(17) 0.6871(2) 0.0272(6) Uani d . 1 1 . .
    C C7 0.13219(15) 0.75677(16) 0.63004(19) 0.0284(6) Uani d . 1 1 . .
    H H7A 0.1788 0.7524 0.6754 0.034 Uiso calc R 1 1 . .
    C C8 0.21070(15) 0.82688(16) 0.5174(2) 0.0346(7) Uani d . 1 1 . .
    H H8A 0.2591 0.8455 0.5529 0.041 Uiso calc R 1 1 . .
    H H8B 0.2063 0.8590 0.4564 0.041 Uiso calc R 1 1 . .
    C C9 0.21425(15) 0.73351(16) 0.4968(2) 0.0341(6) Uani d . 1 1 . .
    H H9A 0.2102 0.7227 0.4263 0.041 Uiso calc R 1 1 . .
    H H9B 0.2651 0.7094 0.5211 0.041 Uiso calc R 1 1 . .
    C C1A -0.11614(15) 1.00242(15) 0.5459(2) 0.0283(6) Uani d . 1 1 . .
    C C2A -0.11907(14) 0.96151(15) 0.4553(2) 0.0268(5) Uani d . 1 1 . .
    C C3A -0.18261(15) 0.98341(15) 0.3918(2) 0.0298(6) Uani d . 1 1 . .
    H H3AA -0.1859 0.9572 0.3302 0.036 Uiso calc R 1 1 . .
    C C4A -0.23901(15) 1.04105(16) 0.4167(2) 0.0327(6) Uani d . 1 1 . .
    H H4AA -0.2806 1.0548 0.3724 0.039 Uiso calc R 1 1 . .
    C C5A -0.23586(15) 1.07982(15) 0.5068(2) 0.0336(6) Uani d . 1 1 . .
    C C6A -0.17552(16) 1.06147(16) 0.5699(2) 0.0346(7) Uani d . 1 1 . .
    H H6AA -0.1734 1.0889 0.6309 0.041 Uiso calc R 1 1 . .
    C C7A -0.05340(16) 0.99102(17) 0.6167(2) 0.0330(6) Uani d . 1 1 . .
    H H7AA -0.0563 1.0239 0.6740 0.040 Uiso calc R 1 1 . .
    C C8A 0.06633(17) 0.93926(18) 0.6871(2) 0.0359(7) Uani d . 1 1 . .
    H H8AA 0.0496 0.9004 0.7391 0.043 Uiso calc R 1 1 . .
    H H8AB 0.0722 0.9956 0.7155 0.043 Uiso calc R 1 1 . .
    C C9A 0.14602(16) 0.91075(17) 0.6434(2) 0.0360(7) Uani d . 1 1 . .
    H H9AA 0.1698 0.9575 0.6063 0.043 Uiso calc R 1 1 . .
    H H9AB 0.1834 0.8964 0.6966 0.043 Uiso calc R 1 1 . .
    C C1B -0.08523(15) 0.51394(16) 0.4483(2) 0.0331(6) Uani d . 1 1 . .
    C C2B -0.10109(15) 0.58068(16) 0.3839(2) 0.0283(6) Uani d . 1 1 . .
    C C3B -0.16738(16) 0.57244(18) 0.3199(2) 0.0357(7) Uani d . 1 1 . .
    H H3BA -0.1803 0.6171 0.2774 0.043 Uiso calc R 1 1 . .
    C C4B -0.21304(17) 0.50132(17) 0.3181(2) 0.0380(7) Uani d . 1 1 . .
    H H4BA -0.2572 0.4972 0.2749 0.046 Uiso calc R 1 1 . .
    C C5B -0.19473(17) 0.43556(17) 0.3792(2) 0.0399(7) Uani d . 1 1 . .
    C C6B -0.13271(16) 0.44085(17) 0.4433(2) 0.0383(7) Uani d . 1 1 . .
    H H6BA -0.1212 0.3952 0.4849 0.046 Uiso calc R 1 1 . .
    C C7B -0.02163(16) 0.51340(17) 0.5188(2) 0.0341(7) Uani d . 1 1 . .
    H H7BA -0.0160 0.4645 0.5571 0.041 Uiso calc R 1 1 . .
    C C8B 0.08865(17) 0.56281(17) 0.6114(2) 0.0350(7) Uani d . 1 1 . .
    H H8BA 0.1020 0.5031 0.6198 0.042 Uiso calc R 1 1 . .
    H H8BB 0.0676 0.5842 0.6737 0.042 Uiso calc R 1 1 . .
    C C9B 0.16279(17) 0.61102(17) 0.5827(2) 0.0352(7) Uani d . 1 1 . .
    H H9BA 0.1995 0.6141 0.6390 0.042 Uiso calc R 1 1 . .
    H H9BB 0.1908 0.5807 0.5302 0.042 Uiso calc R 1 1 . .
    C C1AA 0.07482(17) 0.81086(19) 0.2963(2) 0.0342(7) Uani d . 1 1 . .
    C C2AA 0.04755(19) 0.7573(2) 0.2136(2) 0.0423(8) Uani d . 1 1 . .
    H H2AA 0.0918 0.7499 0.1676 0.064 Uiso calc R 1 1 . .
    H H2AB 0.0023 0.7841 0.1808 0.064 Uiso calc R 1 1 . .
    H H2AC 0.0307 0.7028 0.2384 0.064 Uiso calc R 1 1 . .
    C C1M 0.2436(2) 0.6485(2) 0.1504(3) 0.0623(10) Uani d . 1 1 . .
    H H1M1 0.3016 0.6431 0.1412 0.093 Uiso calc R 1 1 . .
    H H1M2 0.2224 0.6900 0.1050 0.093 Uiso calc R 1 1 . .
    H H1M3 0.2178 0.5946 0.1383 0.093 Uiso calc R 1 1 . .
    C C1MA 0.06774(19) 1.04743(19) 0.4206(3) 0.0523(9) Uani d . 1 1 . .
    H H1MA 0.0979 1.0758 0.3692 0.078 Uiso calc R 1 1 . .
    H H1MB 0.0721 1.0793 0.4810 0.078 Uiso calc R 1 1 . .
    H H1MC 0.0112 1.0433 0.4017 0.078 Uiso calc R 1 1 . .
    C C1MB 0.08373(18) 0.53940(19) 0.3000(2) 0.0424(8) Uani d . 1 1 . .
    H H1MD 0.1270 0.5171 0.2595 0.064 Uiso calc R 1 1 . .
    H H1ME 0.0397 0.5585 0.2586 0.064 Uiso calc R 1 1 . .
    H H1MF 0.0642 0.4956 0.3436 0.064 Uiso calc R 1 1 . .
loop_
    _atom_site_aniso_label
    _atom_site_aniso_U_11
    _atom_site_aniso_U_22
    _atom_site_aniso_U_33
    _atom_site_aniso_U_12
    _atom_site_aniso_U_13
    _atom_site_aniso_U_23
    Ni1A 0.02723(16) 0.02880(17) 0.02170(16) 0.00058(14) -0.00341(15)
                                                                    -0.00147(15)
    Ni1B 0.02737(16) 0.02862(16) 0.02098(16) 0.00225(14) -0.00269(16)
                                                                    -0.00049(15)
    Cl 0.0478(4) 0.0595(4) 0.0215(3) 0.0089(4) 0.0037(3) 0.0022(3)
    Cl1A 0.0481(4) 0.0472(4) 0.0526(5) 0.0197(4) -0.0015(4) -0.0020(4)
    Cl1B 0.0358(4) 0.0433(4) 0.0888(7) -0.0108(4) 0.0096(4) -0.0133(4)
    O1 0.0267(10) 0.0302(9) 0.0206(9) 0.0003(8) -0.0029(8) 0.0008(8)
    O1A 0.0322(10) 0.0323(10) 0.0270(11) 0.0054(8) -0.0074(8) -0.0037(8)
    O1B 0.0334(10) 0.0295(9) 0.0294(11) -0.0008(8) -0.0069(8) -0.0003(8)
    O1AA 0.0337(10) 0.0306(9) 0.0196(10) -0.0001(8) 0.0003(8) 0.0006(8)
    O2AA 0.0664(15) 0.0415(12) 0.0334(12) -0.0027(11) 0.0092(11) 0.0108(10)
    O1MA 0.0406(11) 0.0353(11) 0.0353(13) -0.0030(9) 0.0002(9) 0.0039(9)
    O1MB 0.0335(11) 0.0397(10) 0.0300(11) 0.0022(9) -0.0006(9) -0.0076(9)
    O1W 0.0473(13) 0.0372(12) 0.0608(16) 0.0120(10) -0.0267(11) -0.0160(11)
    O1M 0.0363(12) 0.0700(15) 0.0346(13) -0.0094(11) -0.0052(10) -0.0008(11)
    N1A 0.0333(12) 0.0296(12) 0.0255(13) 0.0019(10) -0.0059(10) -0.0050(10)
    N2A 0.0247(11) 0.0330(12) 0.0257(12) -0.0012(10) -0.0023(9) -0.0010(10)
    N1B 0.0338(12) 0.0326(12) 0.0263(12) 0.0042(10) -0.0010(10) -0.0002(10)
    N2B 0.0255(11) 0.0323(11) 0.0206(12) 0.0051(9) -0.0001(9) -0.0010(9)
    C1 0.0293(14) 0.0247(12) 0.0227(14) 0.0017(11) -0.0012(11) -0.0026(11)
    C2 0.0287(15) 0.0358(15) 0.0289(16) 0.0010(12) -0.0007(12) 0.0024(12)
    C3 0.0290(15) 0.0413(16) 0.0320(17) 0.0020(12) 0.0042(13) 0.0041(13)
    C4 0.0412(16) 0.0365(16) 0.0181(14) 0.0091(13) 0.0007(12) 0.0001(11)
    C5 0.0280(14) 0.0402(16) 0.0223(14) 0.0040(12) -0.0031(12) -0.0012(12)
    C6 0.0281(14) 0.0307(14) 0.0228(14) 0.0042(12) -0.0011(11) -0.0021(12)
    C7 0.0263(14) 0.0372(15) 0.0217(14) 0.0022(12) -0.0042(11) -0.0019(12)
    C8 0.0244(13) 0.0456(16) 0.0337(18) -0.0011(12) 0.0012(12) 0.0048(13)
    C9 0.0237(13) 0.0536(18) 0.0249(14) 0.0019(12) 0.0024(12) -0.0007(14)
    C1A 0.0302(14) 0.0252(13) 0.0295(15) 0.0012(11) -0.0041(12) -0.0014(12)
    C2A 0.0269(13) 0.0256(12) 0.0280(13) -0.0022(10) -0.0035(12) 0.0038(12)
    C3A 0.0312(14) 0.0328(14) 0.0254(15) -0.0012(12) -0.0029(12) 0.0011(12)
    C4A 0.0246(14) 0.0362(15) 0.0374(17) -0.0013(12) -0.0065(12) 0.0085(13)
    C5A 0.0324(14) 0.0286(14) 0.0397(18) 0.0040(11) -0.0002(14) -0.0011(13)
    C6A 0.0406(16) 0.0329(15) 0.0303(17) 0.0025(13) -0.0007(13) -0.0050(12)
    C7A 0.0401(16) 0.0323(14) 0.0265(15) 0.0009(13) -0.0044(13) -0.0066(12)
    C8A 0.0397(16) 0.0371(16) 0.0308(16) 0.0035(13) -0.0122(13) -0.0061(13)
    C9A 0.0357(15) 0.0368(16) 0.0355(18) -0.0012(13) -0.0120(13) -0.0046(13)
    C1B 0.0309(14) 0.0307(14) 0.0376(17) 0.0024(11) 0.0047(13) -0.0024(13)
    C2B 0.0262(13) 0.0328(14) 0.0260(15) 0.0024(11) 0.0038(11) -0.0063(12)
    C3B 0.0318(15) 0.0375(15) 0.0379(18) 0.0038(13) -0.0021(13) -0.0084(13)
    C4B 0.0279(15) 0.0436(17) 0.0425(19) -0.0006(13) 0.0034(13) -0.0130(14)
    C5B 0.0275(15) 0.0362(16) 0.056(2) -0.0036(12) 0.0103(15) -0.0120(15)
    C6B 0.0369(15) 0.0334(15) 0.045(2) 0.0000(12) 0.0084(15) -0.0007(14)
    C7B 0.0404(17) 0.0310(14) 0.0310(17) 0.0032(13) 0.0023(12) 0.0020(12)
    C8B 0.0413(16) 0.0318(15) 0.0318(17) 0.0087(13) -0.0070(14) 0.0043(13)
    C9B 0.0332(16) 0.0406(16) 0.0318(16) 0.0087(13) -0.0066(12) -0.0021(13)
    C1AA 0.0337(15) 0.0454(17) 0.0234(15) 0.0116(13) 0.0003(13) 0.0016(13)
    C2AA 0.0435(19) 0.060(2) 0.0235(16) 0.0090(16) -0.0042(13) -0.0028(15)
    C1M 0.063(2) 0.084(3) 0.040(2) -0.012(2) 0.0005(18) -0.007(2)
    C1MA 0.0531(19) 0.0359(17) 0.068(3) -0.0072(16) 0.0005(18) 0.0132(16)
    C1MB 0.0385(17) 0.0477(18) 0.0409(19) 0.0031(14) -0.0020(14) -0.0153(15)
_geom_special_details
;
All e.s.d.'s (except the e.s.d. in the dihedral angle between two l.s. planes)
are estimated using the full covariance matrix. The cell e.s.d.'s are taken
into account individually in the estimation of e.s.d.'s in distances, angles
and torsion angles; correlations between e.s.d.'s in cell parameters are only
used when they are defined by crystal symmetry. An approximate (isotropic)
treatment of cell e.s.d.'s is used for estimating e.s.d.'s involving l.s.
planes.
;
loop_
    _geom_bond_atom_site_label_1
    _geom_bond_atom_site_label_2
    _geom_bond_site_symmetry_2
    _geom_bond_distance
    _geom_bond_publ_flag
    Ni1A N1A . 1.991(2) ?
    Ni1A O1A . 1.9957(17) ?
    Ni1A O1 . 2.0716(18) ?
    Ni1A O1AA . 2.0762(18) ?
    Ni1A O1MA . 2.1318(18) ?
    Ni1A N2A . 2.156(2) ?
    Ni1B O1B . 1.9893(18) ?
    Ni1B N1B . 2.006(2) ?
    Ni1B O1 . 2.0470(18) ?
    Ni1B O1AA . 2.0616(17) ?
    Ni1B O1MB . 2.1692(19) ?
    Ni1B N2B . 2.198(2) ?
    Cl C4 . 1.754(3) ?
    Cl1A C5A . 1.744(3) ?
    Cl1B C5B . 1.754(3) ?
    O1 C1 . 1.333(3) ?
    O1A C2A . 1.311(3) ?
    O1B C2B . 1.307(3) ?
    O1AA C1AA . 1.287(3) ?
    O2AA C1AA . 1.233(3) ?
    O1MA C1MA . 1.421(3) ?
    O1MA H1MK . 0.8400 ?
    O1MB C1MB . 1.425(3) ?
    O1MB H1MJ . 0.8400 ?
    O1W H1W1 . 0.817(17) ?
    O1W H1W2 . 0.805(17) ?
    O1M C1M . 1.411(4) ?
    O1M H1M . 0.8400 ?
    N1A C7A . 1.283(3) ?
    N1A C8A . 1.469(3) ?
    N2A C7 . 1.483(3) ?
    N2A C9A . 1.484(3) ?
    N2A C8 . 1.495(3) ?
    N1B C7B . 1.278(3) ?
    N1B C8B . 1.469(3) ?
    N2B C7 . 1.485(3) ?
    N2B C9B . 1.488(3) ?
    N2B C9 . 1.492(3) ?
    C1 C2 . 1.395(4) ?
    C1 C6 . 1.408(4) ?
    C2 C3 . 1.385(4) ?
    C2 H2A . 0.9500 ?
    C3 C4 . 1.372(4) ?
    C3 H3A . 0.9500 ?
    C4 C5 . 1.369(4) ?
    C5 C6 . 1.394(4) ?
    C5 H5A . 0.9500 ?
    C6 C7 . 1.498(4) ?
    C7 H7A . 1.0000 ?
    C8 C9 . 1.526(4) ?
    C8 H8A . 0.9900 ?
    C8 H8B . 0.9900 ?
    C9 H9A . 0.9900 ?
    C9 H9B . 0.9900 ?
    C1A C6A . 1.410(4) ?
    C1A C2A . 1.412(4) ?
    C1A C7A . 1.443(4) ?
    C2A C3A . 1.419(3) ?
    C3A C4A . 1.363(3) ?
    C3A H3AA . 0.9500 ?
    C4A C5A . 1.390(4) ?
    C4A H4AA . 0.9500 ?
    C5A C6A . 1.362(4) ?
    C6A H6AA . 0.9500 ?
    C7A H7AA . 0.9500 ?
    C8A C9A . 1.530(4) ?
    C8A H8AA . 0.9900 ?
    C8A H8AB . 0.9900 ?
    C9A H9AA . 0.9900 ?
    C9A H9AB . 0.9900 ?
    C1B C2B . 1.415(4) ?
    C1B C6B . 1.417(4) ?
    C1B C7B . 1.440(4) ?
    C2B C3B . 1.422(4) ?
    C3B C4B . 1.372(4) ?
    C3B H3BA . 0.9500 ?
    C4B C5B . 1.384(4) ?
    C4B H4BA . 0.9500 ?
    C5B C6B . 1.363(4) ?
    C6B H6BA . 0.9500 ?
    C7B H7BA . 0.9500 ?
    C8B C9B . 1.512(4) ?
    C8B H8BA . 0.9900 ?
    C8B H8BB . 0.9900 ?
    C9B H9BA . 0.9900 ?
    C9B H9BB . 0.9900 ?
    C1AA C2AA . 1.499(4) ?
    C2AA H2AA . 0.9800 ?
    C2AA H2AB . 0.9800 ?
    C2AA H2AC . 0.9800 ?
    C1M H1M1 . 0.9800 ?
    C1M H1M2 . 0.9800 ?
    C1M H1M3 . 0.9800 ?
    C1MA H1MA . 0.9800 ?
    C1MA H1MB . 0.9800 ?
    C1MA H1MC . 0.9800 ?
    C1MB H1MD . 0.9800 ?
    C1MB H1ME . 0.9800 ?
    C1MB H1MF . 0.9800 ?
loop_
    _geom_angle_atom_site_label_1
    _geom_angle_atom_site_label_2
    _geom_angle_atom_site_label_3
    _geom_angle_site_symmetry_1
    _geom_angle_site_symmetry_3
    _geom_angle
    _geom_angle_publ_flag
    N1A Ni1A O1A . . 91.69(8) ?
    N1A Ni1A O1 . . 99.42(8) ?
    O1A Ni1A O1 . . 93.77(7) ?
    N1A Ni1A O1AA . . 177.14(8) ?
    O1A Ni1A O1AA . . 90.80(7) ?
    O1 Ni1A O1AA . . 79.01(7) ?
    N1A Ni1A O1MA . . 89.31(8) ?
    O1A Ni1A O1MA . . 90.65(7) ?
    O1 Ni1A O1MA . . 170.08(7) ?
    O1AA Ni1A O1MA . . 92.07(7) ?
    N1A Ni1A N2A . . 83.93(9) ?
    O1A Ni1A N2A . . 174.56(8) ?
    O1 Ni1A N2A . . 90.13(7) ?
    O1AA Ni1A N2A . . 93.66(8) ?
    O1MA Ni1A N2A . . 86.10(8) ?
    O1B Ni1B N1B . . 91.34(8) ?
    O1B Ni1B O1 . . 92.96(7) ?
    N1B Ni1B O1 . . 99.75(8) ?
    O1B Ni1B O1AA . . 94.21(7) ?
    N1B Ni1B O1AA . . 174.45(9) ?
    O1 Ni1B O1AA . . 79.91(7) ?
    O1B Ni1B O1MB . . 90.42(7) ?
    N1B Ni1B O1MB . . 88.08(8) ?
    O1 Ni1B O1MB . . 171.38(7) ?
    O1AA Ni1B O1MB . . 91.95(7) ?
    O1B Ni1B N2B . . 174.43(8) ?
    N1B Ni1B N2B . . 83.09(8) ?
    O1 Ni1B N2B . . 88.06(7) ?
    O1AA Ni1B N2B . . 91.36(7) ?
    O1MB Ni1B N2B . . 89.33(7) ?
    C1 O1 Ni1B . . 117.51(15) ?
    C1 O1 Ni1A . . 114.00(15) ?
    Ni1B O1 Ni1A . . 97.98(7) ?
    C2A O1A Ni1A . . 127.06(17) ?
    C2B O1B Ni1B . . 127.68(17) ?
    C1AA O1AA Ni1B . . 137.71(18) ?
    C1AA O1AA Ni1A . . 124.40(17) ?
    Ni1B O1AA Ni1A . . 97.37(8) ?
    C1MA O1MA Ni1A . . 122.36(17) ?
    C1MA O1MA H1MK . . 109.5 ?
    Ni1A O1MA H1MK . . 99.2 ?
    C1MB O1MB Ni1B . . 122.82(16) ?
    C1MB O1MB H1MJ . . 109.5 ?
    Ni1B O1MB H1MJ . . 123.5 ?
    H1W1 O1W H1W2 . . 105(3) ?
    C1M O1M H1M . . 109.5 ?
    C7A N1A C8A . . 118.8(2) ?
    C7A N1A Ni1A . . 126.37(19) ?
    C8A N1A Ni1A . . 114.69(17) ?
    C7 N2A C9A . . 114.0(2) ?
    C7 N2A C8 . . 102.45(19) ?
    C9A N2A C8 . . 110.5(2) ?
    C7 N2A Ni1A . . 113.52(15) ?
    C9A N2A Ni1A . . 102.78(15) ?
    C8 N2A Ni1A . . 114.02(17) ?
    C7B N1B C8B . . 119.5(2) ?
    C7B N1B Ni1B . . 125.8(2) ?
    C8B N1B Ni1B . . 114.43(17) ?
    C7 N2B C9B . . 113.1(2) ?
    C7 N2B C9 . . 102.51(19) ?
    C9B N2B C9 . . 110.6(2) ?
    C7 N2B Ni1B . . 114.96(15) ?
    C9B N2B Ni1B . . 102.26(16) ?
    C9 N2B Ni1B . . 113.71(17) ?
    O1 C1 C2 . . 121.6(2) ?
    O1 C1 C6 . . 120.9(2) ?
    C2 C1 C6 . . 117.5(2) ?
    C3 C2 C1 . . 121.5(3) ?
    C3 C2 H2A . . 119.3 ?
    C1 C2 H2A . . 119.3 ?
    C4 C3 C2 . . 119.4(3) ?
    C4 C3 H3A . . 120.3 ?
    C2 C3 H3A . . 120.3 ?
    C5 C4 C3 . . 121.3(3) ?
    C5 C4 Cl . . 118.9(2) ?
    C3 C4 Cl . . 119.7(2) ?
    C4 C5 C6 . . 119.6(3) ?
    C4 C5 H5A . . 120.2 ?
    C6 C5 H5A . . 120.2 ?
    C5 C6 C1 . . 120.6(2) ?
    C5 C6 C7 . . 119.5(2) ?
    C1 C6 C7 . . 119.9(2) ?
    N2A C7 N2B . . 101.3(2) ?
    N2A C7 C6 . . 113.9(2) ?
    N2B C7 C6 . . 115.6(2) ?
    N2A C7 H7A . . 108.6 ?
    N2B C7 H7A . . 108.6 ?
    C6 C7 H7A . . 108.6 ?
    N2A C8 C9 . . 104.5(2) ?
    N2A C8 H8A . . 110.9 ?
    C9 C8 H8A . . 110.9 ?
    N2A C8 H8B . . 110.9 ?
    C9 C8 H8B . . 110.9 ?
    H8A C8 H8B . . 108.9 ?
    N2B C9 C8 . . 105.3(2) ?
    N2B C9 H9A . . 110.7 ?
    C8 C9 H9A . . 110.7 ?
    N2B C9 H9B . . 110.7 ?
    C8 C9 H9B . . 110.7 ?
    H9A C9 H9B . . 108.8 ?
    C6A C1A C2A . . 119.7(2) ?
    C6A C1A C7A . . 115.9(2) ?
    C2A C1A C7A . . 124.4(2) ?
    O1A C2A C1A . . 124.5(2) ?
    O1A C2A C3A . . 118.3(2) ?
    C1A C2A C3A . . 117.2(2) ?
    C4A C3A C2A . . 121.9(3) ?
    C4A C3A H3AA . . 119.1 ?
    C2A C3A H3AA . . 119.1 ?
    C3A C4A C5A . . 120.2(3) ?
    C3A C4A H4AA . . 119.9 ?
    C5A C4A H4AA . . 119.9 ?
    C6A C5A C4A . . 120.1(2) ?
    C6A C5A Cl1A . . 120.9(2) ?
    C4A C5A Cl1A . . 119.0(2) ?
    C5A C6A C1A . . 121.0(3) ?
    C5A C6A H6AA . . 119.5 ?
    C1A C6A H6AA . . 119.5 ?
    N1A C7A C1A . . 126.0(3) ?
    N1A C7A H7AA . . 117.0 ?
    C1A C7A H7AA . . 117.0 ?
    N1A C8A C9A . . 108.2(2) ?
    N1A C8A H8AA . . 110.0 ?
    C9A C8A H8AA . . 110.0 ?
    N1A C8A H8AB . . 110.0 ?
    C9A C8A H8AB . . 110.0 ?
    H8AA C8A H8AB . . 108.4 ?
    N2A C9A C8A . . 112.9(2) ?
    N2A C9A H9AA . . 109.0 ?
    C8A C9A H9AA . . 109.0 ?
    N2A C9A H9AB . . 109.0 ?
    C8A C9A H9AB . . 109.0 ?
    H9AA C9A H9AB . . 107.8 ?
    C2B C1B C6B . . 119.4(3) ?
    C2B C1B C7B . . 124.5(2) ?
    C6B C1B C7B . . 116.1(3) ?
    O1B C2B C1B . . 124.0(2) ?
    O1B C2B C3B . . 118.3(2) ?
    C1B C2B C3B . . 117.7(2) ?
    C4B C3B C2B . . 121.4(3) ?
    C4B C3B H3BA . . 119.3 ?
    C2B C3B H3BA . . 119.3 ?
    C3B C4B C5B . . 120.0(3) ?
    C3B C4B H4BA . . 120.0 ?
    C5B C4B H4BA . . 120.0 ?
    C6B C5B C4B . . 121.0(3) ?
    C6B C5B Cl1B . . 119.2(2) ?
    C4B C5B Cl1B . . 119.8(2) ?
    C5B C6B C1B . . 120.5(3) ?
    C5B C6B H6BA . . 119.8 ?
    C1B C6B H6BA . . 119.8 ?
    N1B C7B C1B . . 126.2(3) ?
    N1B C7B H7BA . . 116.9 ?
    C1B C7B H7BA . . 116.9 ?
    N1B C8B C9B . . 108.8(2) ?
    N1B C8B H8BA . . 109.9 ?
    C9B C8B H8BA . . 109.9 ?
    N1B C8B H8BB . . 109.9 ?
    C9B C8B H8BB . . 109.9 ?
    H8BA C8B H8BB . . 108.3 ?
    N2B C9B C8B . . 112.7(2) ?
    N2B C9B H9BA . . 109.0 ?
    C8B C9B H9BA . . 109.0 ?
    N2B C9B H9BB . . 109.0 ?
    C8B C9B H9BB . . 109.0 ?
    H9BA C9B H9BB . . 107.8 ?
    O2AA C1AA O1AA . . 122.0(3) ?
    O2AA C1AA C2AA . . 119.1(3) ?
    O1AA C1AA C2AA . . 118.9(3) ?
    C1AA C2AA H2AA . . 109.5 ?
    C1AA C2AA H2AB . . 109.5 ?
    H2AA C2AA H2AB . . 109.5 ?
    C1AA C2AA H2AC . . 109.5 ?
    H2AA C2AA H2AC . . 109.5 ?
    H2AB C2AA H2AC . . 109.5 ?
    O1M C1M H1M1 . . 109.5 ?
    O1M C1M H1M2 . . 109.5 ?
    H1M1 C1M H1M2 . . 109.5 ?
    O1M C1M H1M3 . . 109.5 ?
    H1M1 C1M H1M3 . . 109.5 ?
    H1M2 C1M H1M3 . . 109.5 ?
    O1MA C1MA H1MA . . 109.5 ?
    O1MA C1MA H1MB . . 109.5 ?
    H1MA C1MA H1MB . . 109.5 ?
    O1MA C1MA H1MC . . 109.5 ?
    H1MA C1MA H1MC . . 109.5 ?
    H1MB C1MA H1MC . . 109.5 ?
    O1MB C1MB H1MD . . 109.5 ?
    O1MB C1MB H1ME . . 109.5 ?
    H1MD C1MB H1ME . . 109.5 ?
    O1MB C1MB H1MF . . 109.5 ?
    H1MD C1MB H1MF . . 109.5 ?
    H1ME C1MB H1MF . . 109.5 ?
loop_
    _geom_torsion_atom_site_label_1
    _geom_torsion_atom_site_label_2
    _geom_torsion_atom_site_label_3
    _geom_torsion_atom_site_label_4
    _geom_torsion_site_symmetry_1
    _geom_torsion_site_symmetry_2
    _geom_torsion_site_symmetry_3
    _geom_torsion_site_symmetry_4
    _geom_torsion
    _geom_torsion_publ_flag
    O1B Ni1B O1 C1 . . . . 125.63(17) ?
    N1B Ni1B O1 C1 . . . . 33.76(18) ?
    O1AA Ni1B O1 C1 . . . . -140.61(18) ?
    N2B Ni1B O1 C1 . . . . -48.88(18) ?
    O1B Ni1B O1 Ni1A . . . . -111.96(8) ?
    N1B Ni1B O1 Ni1A . . . . 156.17(8) ?
    O1AA Ni1B O1 Ni1A . . . . -18.20(7) ?
    N2B Ni1B O1 Ni1A . . . . 73.53(8) ?
    N1A Ni1A O1 C1 . . . . -34.51(17) ?
    O1A Ni1A O1 C1 . . . . -126.84(16) ?
    O1AA Ni1A O1 C1 . . . . 143.07(17) ?
    N2A Ni1A O1 C1 . . . . 49.37(17) ?
    N1A Ni1A O1 Ni1B . . . . -159.46(8) ?
    O1A Ni1A O1 Ni1B . . . . 108.20(8) ?
    O1AA Ni1A O1 Ni1B . . . . 18.12(7) ?
    N2A Ni1A O1 Ni1B . . . . -75.58(8) ?
    N1A Ni1A O1A C2A . . . . 1.2(2) ?
    O1 Ni1A O1A C2A . . . . 100.7(2) ?
    O1AA Ni1A O1A C2A . . . . 179.77(19) ?
    O1MA Ni1A O1A C2A . . . . -88.2(2) ?
    N1B Ni1B O1B C2B . . . . -4.7(2) ?
    O1 Ni1B O1B C2B . . . . -104.5(2) ?
    O1AA Ni1B O1B C2B . . . . 175.4(2) ?
    O1MB Ni1B O1B C2B . . . . 83.4(2) ?
    O1B Ni1B O1AA C1AA . . . . -61.0(3) ?
    O1 Ni1B O1AA C1AA . . . . -153.2(3) ?
    O1MB Ni1B O1AA C1AA . . . . 29.6(3) ?
    N2B Ni1B O1AA C1AA . . . . 119.0(3) ?
    O1B Ni1B O1AA Ni1A . . . . 110.40(8) ?
    O1 Ni1B O1AA Ni1A . . . . 18.13(7) ?
    O1MB Ni1B O1AA Ni1A . . . . -159.04(8) ?
    N2B Ni1B O1AA Ni1A . . . . -69.66(8) ?
    O1A Ni1A O1AA C1AA . . . . 61.3(2) ?
    O1 Ni1A O1AA C1AA . . . . 155.0(2) ?
    O1MA Ni1A O1AA C1AA . . . . -29.4(2) ?
    N2A Ni1A O1AA C1AA . . . . -115.6(2) ?
    O1A Ni1A O1AA Ni1B . . . . -111.65(8) ?
    O1 Ni1A O1AA Ni1B . . . . -17.96(7) ?
    O1MA Ni1A O1AA Ni1B . . . . 157.67(7) ?
    N2A Ni1A O1AA Ni1B . . . . 71.45(8) ?
    N1A Ni1A O1MA C1MA . . . . -53.4(2) ?
    O1A Ni1A O1MA C1MA . . . . 38.3(2) ?
    O1AA Ni1A O1MA C1MA . . . . 129.1(2) ?
    N2A Ni1A O1MA C1MA . . . . -137.3(2) ?
    O1B Ni1B O1MB C1MB . . . . -27.0(2) ?
    N1B Ni1B O1MB C1MB . . . . 64.4(2) ?
    O1AA Ni1B O1MB C1MB . . . . -121.2(2) ?
    N2B Ni1B O1MB C1MB . . . . 147.5(2) ?
    O1A Ni1A N1A C7A . . . . -1.7(2) ?
    O1 Ni1A N1A C7A . . . . -95.8(2) ?
    O1MA Ni1A N1A C7A . . . . 89.0(2) ?
    N2A Ni1A N1A C7A . . . . 175.1(2) ?
    O1A Ni1A N1A C8A . . . . -176.78(19) ?
    O1 Ni1A N1A C8A . . . . 89.1(2) ?
    O1MA Ni1A N1A C8A . . . . -86.2(2) ?
    N2A Ni1A N1A C8A . . . . 0.00(19) ?
    N1A Ni1A N2A C7 . . . . 100.69(18) ?
    O1 Ni1A N2A C7 . . . . 1.24(17) ?
    O1AA Ni1A N2A C7 . . . . -77.75(17) ?
    O1MA Ni1A N2A C7 . . . . -169.59(17) ?
    N1A Ni1A N2A C9A . . . . -22.88(17) ?
    O1 Ni1A N2A C9A . . . . -122.33(16) ?
    O1AA Ni1A N2A C9A . . . . 158.67(16) ?
    O1MA Ni1A N2A C9A . . . . 66.84(16) ?
    N1A Ni1A N2A C8 . . . . -142.47(18) ?
    O1 Ni1A N2A C8 . . . . 118.07(17) ?
    O1AA Ni1A N2A C8 . . . . 39.08(17) ?
    O1MA Ni1A N2A C8 . . . . -52.75(17) ?
    O1B Ni1B N1B C7B . . . . 7.6(2) ?
    O1 Ni1B N1B C7B . . . . 100.9(2) ?
    O1MB Ni1B N1B C7B . . . . -82.8(2) ?
    N2B Ni1B N1B C7B . . . . -172.3(2) ?
    O1B Ni1B N1B C8B . . . . -178.14(18) ?
    O1 Ni1B N1B C8B . . . . -84.90(18) ?
    O1MB Ni1B N1B C8B . . . . 91.49(18) ?
    N2B Ni1B N1B C8B . . . . 1.93(18) ?
    N1B Ni1B N2B C7 . . . . -101.07(17) ?
    O1 Ni1B N2B C7 . . . . -1.00(17) ?
    O1AA Ni1B N2B C7 . . . . 78.85(17) ?
    O1MB Ni1B N2B C7 . . . . 170.79(17) ?
    N1B Ni1B N2B C9B . . . . 21.94(16) ?
    O1 Ni1B N2B C9B . . . . 122.00(16) ?
    O1AA Ni1B N2B C9B . . . . -158.15(16) ?
    O1MB Ni1B N2B C9B . . . . -66.21(16) ?
    N1B Ni1B N2B C9 . . . . 141.20(17) ?
    O1 Ni1B N2B C9 . . . . -118.74(17) ?
    O1AA Ni1B N2B C9 . . . . -38.89(17) ?
    O1MB Ni1B N2B C9 . . . . 53.05(16) ?
    Ni1B O1 C1 C2 . . . . -123.7(2) ?
    Ni1A O1 C1 C2 . . . . 122.5(2) ?
    Ni1B O1 C1 C6 . . . . 57.5(3) ?
    Ni1A O1 C1 C6 . . . . -56.3(3) ?
    O1 C1 C2 C3 . . . . -175.9(3) ?
    C6 C1 C2 C3 . . . . 3.0(4) ?
    C1 C2 C3 C4 . . . . -0.3(4) ?
    C2 C3 C4 C5 . . . . -2.0(4) ?
    C2 C3 C4 Cl . . . . 174.7(2) ?
    C3 C4 C5 C6 . . . . 1.5(4) ?
    Cl C4 C5 C6 . . . . -175.2(2) ?
    C4 C5 C6 C1 . . . . 1.3(4) ?
    C4 C5 C6 C7 . . . . 177.8(2) ?
    O1 C1 C6 C5 . . . . 175.4(2) ?
    C2 C1 C6 C5 . . . . -3.4(4) ?
    O1 C1 C6 C7 . . . . -1.1(4) ?
    C2 C1 C6 C7 . . . . -179.9(2) ?
    C9A N2A C7 N2B . . . . -166.61(19) ?
    C8 N2A C7 N2B . . . . -47.3(2) ?
    Ni1A N2A C7 N2B . . . . 76.2(2) ?
    C9A N2A C7 C6 . . . . 68.7(3) ?
    C8 N2A C7 C6 . . . . -172.0(2) ?
    Ni1A N2A C7 C6 . . . . -48.6(3) ?
    C9B N2B C7 N2A . . . . 165.3(2) ?
    C9 N2B C7 N2A . . . . 46.2(2) ?
    Ni1B N2B C7 N2A . . . . -77.7(2) ?
    C9B N2B C7 C6 . . . . -71.1(3) ?
    C9 N2B C7 C6 . . . . 169.8(2) ?
    Ni1B N2B C7 C6 . . . . 45.9(3) ?
    C5 C6 C7 N2A . . . . -115.5(3) ?
    C1 C6 C7 N2A . . . . 61.0(3) ?
    C5 C6 C7 N2B . . . . 127.8(3) ?
    C1 C6 C7 N2B . . . . -55.7(3) ?
    C7 N2A C8 C9 . . . . 29.8(3) ?
    C9A N2A C8 C9 . . . . 151.5(2) ?
    Ni1A N2A C8 C9 . . . . -93.3(2) ?
    C7 N2B C9 C8 . . . . -27.3(3) ?
    C9B N2B C9 C8 . . . . -148.2(2) ?
    Ni1B N2B C9 C8 . . . . 97.4(2) ?
    N2A C8 C9 N2B . . . . -1.5(3) ?
    Ni1A O1A C2A C1A . . . . -1.7(3) ?
    Ni1A O1A C2A C3A . . . . 177.05(17) ?
    C6A C1A C2A O1A . . . . 179.4(2) ?
    C7A C1A C2A O1A . . . . 2.3(4) ?
    C6A C1A C2A C3A . . . . 0.7(4) ?
    C7A C1A C2A C3A . . . . -176.5(2) ?
    O1A C2A C3A C4A . . . . -179.2(2) ?
    C1A C2A C3A C4A . . . . -0.4(4) ?
    C2A C3A C4A C5A . . . . -0.5(4) ?
    C3A C4A C5A C6A . . . . 1.2(4) ?
    C3A C4A C5A Cl1A . . . . -178.1(2) ?
    C4A C5A C6A C1A . . . . -0.9(4) ?
    Cl1A C5A C6A C1A . . . . 178.4(2) ?
    C2A C1A C6A C5A . . . . 0.0(4) ?
    C7A C1A C6A C5A . . . . 177.3(3) ?
    C8A N1A C7A C1A . . . . 177.7(3) ?
    Ni1A N1A C7A C1A . . . . 2.8(4) ?
    C6A C1A C7A N1A . . . . 179.9(3) ?
    C2A C1A C7A N1A . . . . -2.9(4) ?
    C7A N1A C8A C9A . . . . -152.7(2) ?
    Ni1A N1A C8A C9A . . . . 22.8(3) ?
    C7 N2A C9A C8A . . . . -80.8(3) ?
    C8 N2A C9A C8A . . . . 164.5(2) ?
    Ni1A N2A C9A C8A . . . . 42.5(2) ?
    N1A C8A C9A N2A . . . . -45.0(3) ?
    Ni1B O1B C2B C1B . . . . 1.1(4) ?
    Ni1B O1B C2B C3B . . . . -178.32(18) ?
    C6B C1B C2B O1B . . . . -176.3(2) ?
    C7B C1B C2B O1B . . . . 2.0(4) ?
    C6B C1B C2B C3B . . . . 3.1(4) ?
    C7B C1B C2B C3B . . . . -178.6(2) ?
    O1B C2B C3B C4B . . . . 177.4(2) ?
    C1B C2B C3B C4B . . . . -2.0(4) ?
    C2B C3B C4B C5B . . . . -0.3(4) ?
    C3B C4B C5B C6B . . . . 1.5(4) ?
    C3B C4B C5B Cl1B . . . . -177.9(2) ?
    C4B C5B C6B C1B . . . . -0.4(4) ?
    Cl1B C5B C6B C1B . . . . 179.1(2) ?
    C2B C1B C6B C5B . . . . -2.0(4) ?
    C7B C1B C6B C5B . . . . 179.6(3) ?
    C8B N1B C7B C1B . . . . 178.7(3) ?
    Ni1B N1B C7B C1B . . . . -7.3(4) ?
    C2B C1B C7B N1B . . . . 1.5(5) ?
    C6B C1B C7B N1B . . . . 179.8(3) ?
    C7B N1B C8B C9B . . . . 148.9(2) ?
    Ni1B N1B C8B C9B . . . . -25.7(3) ?
    C7 N2B C9B C8B . . . . 81.2(3) ?
    C9 N2B C9B C8B . . . . -164.4(2) ?
    Ni1B N2B C9B C8B . . . . -43.0(2) ?
    N1B C8B C9B N2B . . . . 47.6(3) ?
    Ni1B O1AA C1AA O2AA . . . . -156.4(2) ?
    Ni1A O1AA C1AA O2AA . . . . 34.0(4) ?
    Ni1B O1AA C1AA C2AA . . . . 25.8(4) ?
    Ni1A O1AA C1AA C2AA . . . . -143.8(2) ?
loop_
    _geom_hbond_atom_site_label_D
    _geom_hbond_atom_site_label_H
    _geom_hbond_atom_site_label_A
    _geom_hbond_site_symmetry_A
    _geom_hbond_distance_DH
    _geom_hbond_distance_HA
    _geom_hbond_distance_DA
    _geom_hbond_angle_DHA
    O1MA H1MK O2AA . 0.84 1.77 2.586(3) 162.4
    O1MA H1MK O1AA . 0.84 2.66 3.029(2) 108.2
    O1W H1W1 O1A . 0.817(17) 1.864(18) 2.679(3) 175(4)
    O1W H1W2 O1B . 0.805(17) 1.906(19) 2.708(3) 174(3)
    O1M H1M O1W 3_565 0.84 1.74 2.577(3) 170.3
    O1MB H1MJ O1M . 0.84 1.83 2.658(3) 166.6
    C6A H6AA O2AA 2_575 0.95 2.37 3.237(4) 152.3
    C7A H7AA O2AA 2_575 0.95 2.32 3.211(3) 156.4
data_global
_journal_date_recd_electronic     2011-08-09
_journal_date_accepted     2011-08-12
_journal_name_full     'Acta Crystallographica, Section E'
_journal_year     2011
_journal_volume     67
_journal_issue      9
_journal_page_first     m1264
_journal_page_last     m1265
_journal_paper_category     QM
_journal_coeditor_code     JJ2099
_publ_contact_author_name     'Ray J. Butcher'
_publ_contact_author_address
;
Department of Chemistry
Howard University
525 College Street NW
Washington DC 20059
USA
;
_publ_contact_author_email     'rbutcher99@yahoo.com'
_publ_contact_author_fax     '202-806-5442'
_publ_contact_author_phone     '202-806-9892'
_publ_section_title
;\
\m-Acetato-\m-(\m-5-chloro-2-{1,3-bis[2-(5-chloro-\
2-oxidobenzylideneamino)ethyl]imidazolidin-2-yl}phenolato)-\
bis[methanolnickel(II)] methanol monosolvate monohydrate
;
loop_
    _publ_author_name
    _publ_author_footnote
    _publ_author_address
    'Khan, Ahmed Raza' ?
;
Department of Chemistry
Howard University
525 College Street NW
Washington DC 20059
USA
;
    'Tesema, Yohannes' .
;
Department of Chemistry
Howard University
525 College Street NW
Washington DC 20059
USA
;
    'Butcher, Ray J.' .
;
Department of Chemistry
Howard University
525 College Street NW
Washington DC 20059
USA
;
    'Gultneh, Yilma' .
;
Department of Chemistry
Howard University
525 College Street NW
Washington DC 20059
USA
;
