# Supplementary material for: μ-Acetato-μ-(5-chloro-2-{1,3-bis[2-(5-chloro-2-oxidobenzylideneamino)ethyl]imidazolidin-2-yl}phenolato)-bis[methanolnickel(II)] methanol monosolvate monohydrate
Source: Acta Crystallogr Sect E Struct Rep Online. 2011 Aug 17;67(Pt 9):m1264–5. doi: 10.1107/S1600536811032727 (PMC3200742; doi:10.1107/S1600536811032727)
Supplement: Supplementary file 2 [file e-67-m1264-Isup2.hkl]

# 
# h,k,l, Fc-squared, Fo-squared, sigma(Fo-squared) and status flag 
# 
data_I
_shelx_title ' 02026 in Pna2(1)' 
_shelx_refln_list_code          4 
_shelx_F_calc_maximum      398.63 
_exptl_crystal_F_000      1760.00 
_reflns_d_resolution_high  0.7484 
 
loop_ 
 _symmetry_equiv_pos_as_xyz 
 'x, y, z' 
 '-x, -y, z+1/2' 
 'x+1/2, -y+1/2, z' 
 '-x+1/2, y+1/2, z+1/2' 
 
_cell_length_a    16.6844 
_cell_length_b    16.0423 
_cell_length_c    13.7868 
_cell_angle_alpha  90.000 
_cell_angle_beta   90.000 
_cell_angle_gamma  90.000 
 
_shelx_F_squared_multiplier     1.000 
 
loop_ 
 _refln_index_h 
 _refln_index_k 
 _refln_index_l 
 _refln_F_squared_calc 
 _refln_F_squared_meas 
 _refln_F_squared_sigma 
 _refln_observed_status 
   0   0 -18      401.73      370.45     76.10 o 
   2   0 -18      620.87      642.08     83.06 o 
   4   0 -18       60.41      -39.07     96.72 o 
   1   1 -18      376.19      326.26     42.20 o 
   2   1 -18      335.08      322.09     52.28 o 
   3   1 -18      579.65      526.58     93.49 o 
   4   1 -18      384.74      298.29    101.48 o 
   0   2 -18      428.30      383.97     85.22 o 
   1   2 -18       19.86       15.76     48.64 o 
   2   2 -18      276.67      231.88     59.13 o 
   3   2 -18      421.57      359.72    119.11 o 
   4   2 -18       53.40      130.55    108.63 o 
   1   3 -18      612.54      489.86     64.96 o 
   2   3 -18       35.60       65.74     53.17 o 
   0   4 -18      601.31      515.87     94.97 o 
   1   4 -18        9.43      -17.51     76.23 o 
   2   0 -17      101.80       69.16     45.98 o 
   4   0 -17      939.35      883.34    136.27 o 
   6   0 -17      605.64      659.41    130.55 o 
   8   0 -17      666.08      666.08    133.41 o 
   0   1 -17     1947.02     2261.90    129.75 o 
   1   1 -17      103.08       93.91     30.04 o 
   2   1 -17      984.07      969.19     61.66 o 
   3   1 -17      144.48      112.64     45.89 o 
   4   1 -17      593.45      632.50    106.73 o 
   5   1 -17      221.00      239.15     80.52 o 
   6   1 -17      172.69      105.45     70.63 o 
   7   1 -17      409.95      242.86     73.36 o 
   8   1 -17      205.46      130.55     98.15 o 
   1   2 -17      708.28      641.49     52.13 o 
   2   2 -17      425.42      439.37     51.79 o 
   3   2 -17      944.94     1040.48     79.09 o 
   4   2 -17      317.10      281.94     95.29 o 
   5   2 -17      325.79      308.00     72.81 o 
   6   2 -17      322.06      388.31    116.25 o 
   7   2 -17       88.88       95.29     93.86 o 
   8   2 -17      438.28      373.54    111.01 o 
   0   3 -17      195.36      236.37     48.29 o 
   1   3 -17       48.17       52.63     31.78 o 
   2   3 -17      110.03      134.00     42.04 o 
   3   3 -17      593.53      522.76     55.98 o 
   4   3 -17        0.47       -0.07     52.74 o 
   5   3 -17     1605.05     1538.94    176.29 o 
   6   3 -17      118.35       64.32     89.57 o 
   7   3 -17     1065.51      881.44    145.79 o 
   1   4 -17      462.07      546.78     52.89 o 
   2   4 -17       48.21       85.41     45.80 o 
   3   4 -17      254.11      244.80     57.78 o 
   4   4 -17      120.09      163.02     55.78 o 
   5   4 -17       35.55       64.32     86.71 o 
   6   4 -17      190.50      161.49     66.69 o 
   7   4 -17       52.61      111.49     86.24 o 
   0   5 -17      311.53      298.36     55.39 o 
   1   5 -17       44.03       28.60     48.42 o 
   2   5 -17       32.62       19.27     45.14 o 
   3   5 -17      254.59      178.21     53.91 o 
   4   5 -17      178.49       -9.06     58.36 o 
   5   5 -17      178.06      182.96     83.86 o 
   6   5 -17      198.53      267.77     99.58 o 
   5   6 -17      189.95      205.35     89.57 o 
   0   0 -16      738.12      720.92    156.75 o 
   2   0 -16       34.00       79.86     55.70 o 
   4   0 -16      128.85      102.91     90.05 o 
   6   0 -16      875.03      846.66    139.12 o 
   8   0 -16      340.78      130.55     92.91 o 
   1   1 -16     1226.36     1270.78     55.18 o 
   2   1 -16      121.30      173.61     35.55 o 
   3   1 -16     1413.48     1482.11     92.96 o 
   4   1 -16       45.59       80.30     57.27 o 
   5   1 -16      274.70      326.26     74.61 o 
   6   1 -16      691.79      627.42     97.43 o 
   7   1 -16       40.10       46.49     60.80 o 
   8   1 -16      290.19      220.54     65.11 o 
   9   1 -16      123.10       87.67     84.33 o 
  10   1 -16      212.52       73.85     88.62 o 
   0   2 -16      708.14      742.37     63.70 o 
   1   2 -16        5.69       -7.06     30.49 o 
   2   2 -16     1127.05     1182.85     61.63 o 
   3   2 -16      596.19      581.76     67.08 o 
   4   2 -16      413.49      468.73     78.73 o 
   5   2 -16     1174.78     1364.83    109.65 o 
   6   2 -16      239.83      189.16     68.03 o 
   7   2 -16     1671.30     1609.93    165.81 o 
   8   2 -16       24.25       56.70     81.95 o 
   9   2 -16      820.08      666.08    122.45 o 
  10   2 -16      313.72      259.19     97.67 o 
   1   3 -16     1181.62     1233.51     61.44 o 
   2   3 -16       55.41       24.64     34.88 o 
   3   3 -16     1300.82     1317.86     79.56 o 
   4   3 -16      427.60      337.70     69.13 o 
   5   3 -16      612.90      612.72    119.59 o 
   6   3 -16      140.47      236.80     96.24 o 
   7   3 -16      132.19       85.76     85.76 o 
   8   3 -16       57.94      -52.64     52.64 o 
   9   3 -16      359.11      228.85     62.34 o 
  10   3 -16      134.54      213.93     96.24 o 
   0   4 -16      521.04      446.59     54.17 o 
   1   4 -16      139.52       89.16     34.12 o 
   2   4 -16     1571.22     1748.48     86.15 o 
   3   4 -16      610.91      584.35     63.89 o 
   4   4 -16     1609.77     1773.78    105.03 o 
   5   4 -16      810.89      837.60    135.79 o 
   6   4 -16      501.01      594.92     82.97 o 
   7   4 -16      488.12      592.83    130.79 o 
   8   4 -16      178.92      171.10     65.32 o 
   9   4 -16       37.73      106.56     57.10 o 
   1   5 -16      215.64      177.08     39.64 o 
   2   5 -16      244.45      247.46     51.70 o 
   3   5 -16      358.70      384.01     65.66 o 
   4   5 -16       16.13      -37.55     39.75 o 
   5   5 -16       18.28       16.75     41.03 o 
   6   5 -16      267.99      279.17     64.85 o 
   7   5 -16       99.18      219.92     63.30 o 
   8   5 -16      159.26      139.61     59.79 o 
   0   6 -16      419.79      450.25    112.44 o 
   1   6 -16        7.36      -21.27     41.84 o 
   2   6 -16      935.61     1027.98     87.31 o 
   3   6 -16       12.58       38.50     38.88 o 
   4   6 -16      655.99      553.69     63.80 o 
   5   6 -16      223.57      227.11     47.61 o 
   6   6 -16       77.14       96.39     45.04 o 
   7   6 -16      471.24      321.89     66.63 o 
   8   6 -16      273.85      422.61    102.91 o 
   1   7 -16      156.17      206.59     54.96 o 
   2   7 -16       32.13       54.77     44.78 o 
   3   7 -16       50.80       81.51     54.59 o 
   4   7 -16      277.94      252.13     57.06 o 
   5   7 -16       51.97       78.84     42.17 o 
   6   7 -16      842.78      856.28     84.90 o 
   7   7 -16       32.79      189.63     80.04 o 
   8   7 -16      598.37      397.84    113.87 o 
   0   8 -16      414.46      408.32    116.25 o 
   1   8 -16      199.84      221.20     69.25 o 
   2   8 -16      458.45      531.48     69.62 o 
   3   8 -16      292.51      338.37     58.55 o 
   4   8 -16      238.31      232.92     57.76 o 
   5   8 -16      240.67      211.72     69.96 o 
   6   8 -16        8.32       52.89     83.38 o 
   7   8 -16      211.64      217.74     86.24 o 
   1   9 -16      219.76      180.10     95.77 o 
   2   9 -16      195.58      238.70     97.20 o 
   3  10 -16      174.38      170.57    115.78 o 
   2   0 -15      343.12      319.01     62.10 o 
   4   0 -15      146.77      208.69     94.81 o 
   6   0 -15      408.87      420.71     98.63 o 
   8   0 -15      229.75      211.07     94.34 o 
  10   0 -15      196.02      147.70     79.57 o 
   0   1 -15     2082.79     2050.38     87.83 o 
   1   1 -15      331.09      346.31     40.01 o 
   2   1 -15      650.01      694.72     57.76 o 
   3   1 -15      340.13      289.07     50.83 o 
   4   1 -15      345.41      271.62     64.32 o 
   5   1 -15      341.91      383.85     68.42 o 
   6   1 -15      487.64      462.66     73.82 o 
   7   1 -15     1013.52      985.30     98.21 o 
   8   1 -15      347.20      239.49    111.97 o 
   9   1 -15      557.69      402.11     69.25 o 
  10   1 -15      455.56      225.84     90.53 o 
  11   1 -15      399.56      365.72     72.04 o 
  12   1 -15      107.93      114.83     92.43 o 
   1   2 -15     2657.73     2778.91     85.76 o 
   2   2 -15      228.72      252.37     36.45 o 
   3   2 -15     2258.93     2457.39    106.59 o 
   4   2 -15      255.59      196.44     61.09 o 
   5   2 -15      296.46      329.92     70.69 o 
   6   2 -15      464.02      420.47     70.33 o 
   7   2 -15      139.64       80.67     55.25 o 
   8   2 -15       33.25       93.86     85.29 o 
   9   2 -15      669.57      698.48    123.88 o 
  10   2 -15       14.67       36.41     51.80 o 
  11   2 -15      633.61      646.68     84.22 o 
  12   2 -15      278.20       91.96     98.15 o 
   0   3 -15      329.08      383.23     69.10 o 
   1   3 -15      143.78      120.43     30.92 o 
   2   3 -15      394.83      380.71     39.43 o 
   3   3 -15      781.06      831.59     73.55 o 
   4   3 -15      324.76      290.46     65.54 o 
   5   3 -15     2047.12     2100.68    180.58 o 
   6   3 -15      285.94      324.94     92.43 o 
   7   3 -15     2119.33     2337.95    184.39 o 
   8   3 -15      575.92      640.77     80.26 o 
   9   3 -15     1175.69     1231.20     99.55 o 
  10   3 -15      431.13      493.08     75.77 o 
  11   3 -15      457.64      490.64     79.10 o 
  12   3 -15      267.76      184.86     98.63 o 
   1   4 -15      364.80      391.98     49.36 o 
   2   4 -15       45.33       13.04     31.27 o 
   3   4 -15      417.12      394.96     45.00 o 
   4   4 -15      583.88      450.25    101.01 o 
   5   4 -15       84.23      100.06     80.52 o 
   6   4 -15      174.26      118.16     78.61 o 
   7   4 -15       61.08       40.52     51.91 o 
   8   4 -15      630.60      574.11     93.86 o 
   9   4 -15      153.69      140.56     56.42 o 
  10   4 -15      342.16      278.37     64.82 o 
  11   4 -15      295.53      327.80     70.08 o 
  12   4 -15      197.53      258.71     96.72 o 
   0   5 -15      317.86      261.13     59.21 o 
   1   5 -15       72.94       94.83     32.90 o 
   2   5 -15      116.05      101.44     35.49 o 
   3   5 -15      108.50      159.32     49.95 o 
   4   5 -15       34.84      -23.84     35.90 o 
   5   5 -15       14.12        8.90     56.94 o 
   6   5 -15       92.25      112.19     54.20 o 
   7   5 -15       55.38      120.62     51.00 o 
   8   5 -15      664.27      536.05     74.61 o 
   9   5 -15       35.55      -20.54     48.63 o 
  10   5 -15      169.08      112.54     64.32 o 
  11   5 -15       15.15       -5.72     89.10 o 
   1   6 -15      599.92      680.08     81.57 o 
   2   6 -15      333.18      261.63     42.64 o 
   3   6 -15     1014.71     1063.18     66.65 o 
   4   6 -15      315.26      356.16     47.67 o 
   5   6 -15      770.85      779.60     79.19 o 
   6   6 -15      120.12      139.79     54.24 o 
   7   6 -15      258.25      255.03     62.05 o 
   8   6 -15       51.75      121.59     70.75 o 
   9   6 -15       58.56       39.25     54.72 o 
  10   6 -15      272.40      336.97     68.74 o 
   0   7 -15     3241.00     3147.92    220.12 o 
   1   7 -15      249.98      158.69     47.17 o 
   2   7 -15     1312.27     1341.85     87.94 o 
   3   7 -15       69.37       76.53     43.99 o 
   4   7 -15      778.58      814.86     80.87 o 
   5   7 -15      193.64      123.68     41.38 o 
   6   7 -15      580.07      539.89     56.40 o 
   7   7 -15      408.34      383.52     66.35 o 
   8   7 -15      213.50      244.45    121.02 o 
   9   7 -15       75.07      114.68     56.08 o 
  10   7 -15      158.78      179.15     92.43 o 
   1   8 -15      553.86      552.37     82.87 o 
   2   8 -15      237.54      194.89     46.19 o 
   3   8 -15      848.41      969.72     86.86 o 
   4   8 -15      477.09      429.29     60.35 o 
   5   8 -15      198.59      213.78     43.24 o 
   6   8 -15     1683.75     1917.13     88.03 o 
   7   8 -15      270.50      299.09     48.70 o 
   8   8 -15     1037.17     1095.36    158.18 o 
   9   8 -15      318.80      400.22     98.15 o 
   0   9 -15     1772.44     1715.23    167.71 o 
   1   9 -15       47.77       16.22     49.72 o 
   2   9 -15     1001.39      803.31     77.25 o 
   3   9 -15      348.77      425.35     55.62 o 
   4   9 -15      703.93      766.48     77.76 o 
   5   9 -15      529.47      475.25     64.97 o 
   6   9 -15      303.78      332.07     50.92 o 
   7   9 -15      165.25      137.77     55.72 o 
   8   9 -15       45.18       52.33     52.58 o 
   1  10 -15      199.55      175.29     49.53 o 
   2  10 -15      133.19      155.03     52.53 o 
   3  10 -15       28.86       23.38     50.84 o 
   4  10 -15      359.98      312.49     62.43 o 
   5  10 -15       24.39       24.79    101.48 o 
   6  10 -15      194.33      227.53     68.05 o 
   7  10 -15       95.35       89.51     51.71 o 
   0  11 -15       87.11       73.58     79.57 o 
   1  11 -15       32.54       28.19     42.05 o 
   2  11 -15       63.05      102.69     50.35 o 
   3  11 -15       70.40      107.47     65.60 o 
   4  11 -15       40.31       28.02     67.89 o 
   5  11 -15      259.27      261.69     72.91 o 
   1  12 -15      144.23       93.62     88.38 o 
   2  12 -15      275.00      254.54     83.71 o 
   3  12 -15       81.83       51.46     97.67 o 
   0   0 -14      678.33      833.23     94.58 o 
   2   0 -14      254.02      233.28     77.19 o 
   4   0 -14      464.45      637.97    112.92 o 
   6   0 -14     1323.46     1193.04    132.45 o 
   8   0 -14      246.62      331.61     94.34 o 
  10   0 -14      516.79      449.29     93.38 o 
  12   0 -14      100.53       92.43     76.71 o 
   1   1 -14     3146.68     3202.60    101.36 o 
   2   1 -14      466.21      426.13     47.63 o 
   3   1 -14      535.75      514.13     67.94 o 
   4   1 -14      330.10      368.91     67.36 o 
   5   1 -14      387.59      437.83     75.52 o 
   6   1 -14      664.05      701.20     82.59 o 
   7   1 -14      114.92      132.33     51.96 o 
   8   1 -14      104.15       89.82     51.16 o 
   9   1 -14      201.83      206.25     56.44 o 
  10   1 -14      125.91      113.40     70.99 o 
  11   1 -14      248.45      227.63     56.83 o 
  12   1 -14      214.37      174.46     62.32 o 
  13   1 -14      171.46      162.00     57.37 o 
   0   2 -14      216.28      268.72     61.77 o 
   1   2 -14      190.31      153.75     34.34 o 
   2   2 -14      304.50      272.68     38.78 o 
   3   2 -14      720.61      757.27     66.64 o 
   4   2 -14      426.03      365.89     69.99 o 
   5   2 -14     1599.17     1698.47    149.13 o 
   6   2 -14      582.18      547.28     75.09 o 
   7   2 -14     1484.73     1306.13    164.14 o 
   8   2 -14      591.21      511.05     73.19 o 
   9   2 -14     3279.77     3481.44    219.17 o 
  10   2 -14      607.62      609.02     79.82 o 
  11   2 -14      856.34      926.30    242.75 o 
  12   2 -14      180.38      136.16     55.06 o 
  13   2 -14      288.58      328.26     81.47 o 
  14   2 -14       93.86      -47.17     87.67 o 
   1   3 -14     3977.76     4026.40     92.55 o 
   2   3 -14      439.21      433.98     40.12 o 
   3   3 -14     1653.49     1800.85     89.01 o 
   4   3 -14      562.73      556.37     60.38 o 
   5   3 -14     1101.35     1143.86     93.08 o 
   6   3 -14      355.62      393.69     68.19 o 
   7   3 -14       68.90       66.23     67.66 o 
   8   3 -14      222.88      335.37     61.55 o 
   9   3 -14      412.02      411.35     81.00 o 
  10   3 -14      109.95      213.29     58.10 o 
  11   3 -14      649.71      472.19     71.49 o 
  12   3 -14      356.16      325.99    135.55 o 
  14   3 -14      108.58      147.70     90.05 o 
   0   4 -14     2718.62     2386.81    126.13 o 
   1   4 -14        3.80       29.49     28.03 o 
   2   4 -14     1415.05     1541.03     67.45 o 
   3   4 -14      769.96      834.12     69.14 o 
   4   4 -14      425.94      449.94     57.20 o 
   5   4 -14     1056.83     1173.03    133.41 o 
   6   4 -14      450.75      559.83    113.87 o 
   7   4 -14      365.54      485.90     69.74 o 
   8   4 -14      767.59      859.17     89.80 o 
   9   4 -14      733.14      707.51     81.95 o 
  10   4 -14       53.28       55.60     70.28 o 
  11   4 -14      122.11      130.87     51.83 o 
  12   4 -14       23.18      -25.57     54.40 o 
  13   4 -14      191.50       97.67     89.57 o 
   1   5 -14       26.75      -21.62     30.03 o 
   2   5 -14       34.80       77.10     30.43 o 
   3   5 -14      256.30      248.73     38.25 o 
   4   5 -14      186.95      315.41     95.29 o 
   5   5 -14       53.93        0.15     41.58 o 
   6   5 -14       99.03       62.19     74.56 o 
   7   5 -14       91.64      113.90     49.96 o 
   8   5 -14       81.43       67.53     50.68 o 
   9   5 -14      128.79      123.42     49.89 o 
  10   5 -14        9.14       20.73     48.01 o 
  11   5 -14       85.05       40.05     63.61 o 
  12   5 -14      253.42      329.40     72.78 o 
  13   5 -14      104.67      129.60     90.05 o 
   0   6 -14     2685.62     2394.89    129.03 o 
   1   6 -14      219.52      169.67     44.35 o 
   2   6 -14     1040.33     1020.27     62.27 o 
   3   6 -14       81.85       89.29     35.21 o 
   4   6 -14      721.18      802.66     62.37 o 
   5   6 -14      364.40      421.31     63.79 o 
   6   6 -14      172.49      183.60     51.83 o 
   7   6 -14      335.71      375.38     64.89 o 
   8   6 -14      692.46      680.26     84.53 o 
   9   6 -14      302.00      390.08    162.71 o 
  10   6 -14      349.90      488.40    115.30 o 
  11   6 -14      182.68      157.51     60.46 o 
  12   6 -14      551.91      492.18    122.45 o 
   1   7 -14      846.30      932.83     66.58 o 
   2   7 -14      515.59      499.64     58.76 o 
   3   7 -14      490.24      436.12     47.22 o 
   4   7 -14     1028.20     1043.00     65.77 o 
   5   7 -14      114.26       95.64     43.05 o 
   6   7 -14     1095.39     1120.49     94.14 o 
   7   7 -14       54.30       62.30     49.86 o 
   8   7 -14      728.26      639.57     77.06 o 
   9   7 -14       15.63       28.49     51.53 o 
  10   7 -14      916.52      899.56     97.16 o 
  11   7 -14      304.88      200.40     65.69 o 
   0   8 -14     4273.95     4681.15    261.57 o 
   1   8 -14      130.80       92.28     33.13 o 
   2   8 -14     2277.02     2302.40     92.20 o 
   3   8 -14      444.31      459.50     59.13 o 
   4   8 -14      496.98      445.25     48.59 o 
   5   8 -14      568.43      561.25     53.58 o 
   6   8 -14        6.71       22.40     37.18 o 
   7   8 -14       82.16      136.68     43.97 o 
   8   8 -14        1.50       17.70     52.98 o 
   9   8 -14      273.12      219.19     61.67 o 
  10   8 -14      279.02      334.32    160.56 o 
  11   8 -14       90.02       62.42     86.24 o 
   1   9 -14      268.01      234.56     53.78 o 
   2   9 -14      800.34      811.80     59.09 o 
   3   9 -14      611.30      725.07     74.07 o 
   4   9 -14      994.35      943.62     80.20 o 
   5   9 -14       78.25       90.25     53.38 o 
   6   9 -14     1916.53     2032.12     87.88 o 
   7   9 -14      282.14      200.01     45.91 o 
   8   9 -14      787.58      881.44     83.94 o 
   9   9 -14      273.45      387.78     74.71 o 
  10   9 -14      556.29      607.48    113.40 o 
   0  10 -14      217.52      156.13    136.27 o 
   1  10 -14       15.61       10.98     38.46 o 
   2  10 -14      268.86      231.88     47.61 o 
   3  10 -14       89.31       46.07     34.55 o 
   4  10 -14      139.63       75.63     48.13 o 
   5  10 -14      283.57      313.33     58.58 o 
   6  10 -14       38.03        0.59     38.19 o 
   7  10 -14      225.21      186.60     43.22 o 
   8  10 -14       22.61       -2.79     42.99 o 
   9  10 -14       16.94       46.90     50.88 o 
   1  11 -14      180.51      134.83     43.62 o 
   2  11 -14       27.36       30.43     40.77 o 
   3  11 -14      207.51      197.45     72.35 o 
   4  11 -14      277.96      325.09     49.33 o 
   5  11 -14      127.92      173.05     50.31 o 
   6  11 -14       37.86       97.46     48.49 o 
   7  11 -14      252.52      213.24     52.28 o 
   8  11 -14       64.46       91.86     52.08 o 
   0  12 -14     1190.01     1218.61    110.01 o 
   1  12 -14      133.34       82.16     42.89 o 
   2  12 -14      414.44      440.97     59.51 o 
   3  12 -14       23.08        6.50     44.47 o 
   4  12 -14      605.18      622.85     63.70 o 
   5  12 -14       41.06       26.36     44.89 o 
   6  12 -14       21.73       21.82     62.78 o 
   7  12 -14       91.52       36.78     64.32 o 
   1  13 -14       11.56       19.05     44.23 o 
   2  13 -14      133.36      166.67     46.45 o 
   3  13 -14      147.19      101.66     54.16 o 
   4  13 -14      511.41      440.22     81.66 o 
   5  13 -14      200.61      153.48     75.28 o 
   2   0 -13      534.09      544.91     68.22 o 
   4   0 -13      239.68      241.56     76.23 o 
   6   0 -13     1309.74     1400.77    135.79 o 
   8   0 -13       62.20       11.91     61.46 o 
  10   0 -13      812.24      766.61    114.35 o 
  12   0 -13      684.13      707.65    215.36 o 
  14   0 -13       68.42      111.97     69.09 o 
   0   1 -13       91.57      104.67     44.70 o 
   1   1 -13      167.82      183.47     37.01 o 
   2   1 -13     1065.49     1111.49     59.52 o 
   3   1 -13     1112.44     1173.28     62.09 o 
   4   1 -13      154.68      115.85     89.10 o 
   5   1 -13      379.89      430.85    101.25 o 
   6   1 -13      984.25     1095.15     89.42 o 
   7   1 -13     1371.12     1535.05    100.19 o 
   8   1 -13      580.15      619.87     73.92 o 
   9   1 -13     1050.65     1024.17     85.07 o 
  10   1 -13     1262.32     1242.21     93.12 o 
  11   1 -13     1161.92     1190.53     94.84 o 
  12   1 -13      124.48      170.78     57.54 o 
  13   1 -13       72.86       62.46     41.91 o 
  14   1 -13       50.54       61.58     47.83 o 
   1   2 -13     4343.57     4365.01    110.76 o 
   2   2 -13      701.76      756.25     57.00 o 
   3   2 -13     4054.26     3993.77    121.77 o 
   4   2 -13      824.70      757.93     65.80 o 
   5   2 -13       95.49       73.57     52.17 o 
   6   2 -13      461.94      452.85     75.28 o 
   7   2 -13       73.49       60.98     44.56 o 
   8   2 -13      367.43      407.54     62.53 o 
   9   2 -13      448.92      507.90     67.53 o 
  10   2 -13       25.24      -18.11     42.26 o 
  11   2 -13     1796.82     1954.19    116.05 o 
  12   2 -13       13.49      -23.89     67.42 o 
  13   2 -13      983.47     1093.40    104.34 o 
  14   2 -13      343.28      393.57     57.70 o 
   0   3 -13      394.28      484.12     67.51 o 
   1   3 -13      405.74      361.57     46.51 o 
   2   3 -13      412.40      415.17     47.71 o 
   3   3 -13      903.03      917.62     66.75 o 
   4   3 -13      830.25      823.22     66.55 o 
   5   3 -13     1143.78     1204.47     92.04 o 
   6   3 -13      243.04      169.89     50.11 o 
   7   3 -13     3644.19     3687.49    177.72 o 
   8   3 -13      332.33      304.59     60.46 o 
   9   3 -13     2318.65     2469.48    124.75 o 
  10   3 -13      779.39      657.93     76.42 o 
  11   3 -13     1442.85     1508.59    106.61 o 
  12   3 -13      795.89      877.23     93.86 o 
  13   3 -13      261.64      216.36     57.71 o 
  14   3 -13      265.69      235.66     63.13 o 
  15   3 -13       83.73      -78.14     78.14 o 
   1   4 -13      811.68      862.73     61.20 o 
   2   4 -13       63.49       84.72     26.27 o 
   3   4 -13      626.72      685.13     61.37 o 
   4   4 -13      913.39      933.77     68.39 o 
   5   4 -13      343.65      331.10     57.80 o 
   6   4 -13      410.92      581.27    109.58 o 
   7   4 -13      185.74      168.62     47.71 o 
   8   4 -13      957.41     1076.81     89.10 o 
   9   4 -13      321.75      315.23     58.39 o 
  10   4 -13      271.34      289.94    137.69 o 
  11   4 -13     1097.56     1083.24     99.82 o 
  12   4 -13       17.18      -40.77     49.25 o 
  13   4 -13      568.62      433.83     71.83 o 
  14   4 -13      117.56       86.33     53.70 o 
  15   4 -13      293.48      132.45     90.53 o 
   0   5 -13     2695.00     2625.55    164.00 o 
   1   5 -13      677.18      683.42     55.76 o 
   2   5 -13       55.45       46.63     29.13 o 
   3   5 -13      329.57      337.93     39.61 o 
   4   5 -13      396.12      294.45     89.57 o 
   5   5 -13       31.94       22.39     39.83 o 
   6   5 -13       23.58      -39.07     39.07 o 
   7   5 -13       47.15       87.60     42.35 o 
   8   5 -13      136.56      154.66     48.51 o 
   9   5 -13       47.52      -40.47     40.47 o 
  10   5 -13       79.42       32.80     43.14 o 
  11   5 -13        9.79      -48.99     48.99 o 
  12   5 -13      226.08      214.55     63.99 o 
  13   5 -13       33.20       44.38     57.71 o 
  14   5 -13      252.11      166.28     91.48 o 
   1   6 -13     1764.39     1743.05     74.94 o 
   2   6 -13       14.65        5.43     22.19 o 
   3   6 -13     1205.24     1223.57     63.35 o 
   4   6 -13      108.87       92.69     32.19 o 
   5   6 -13      379.30      370.12     56.64 o 
   6   6 -13      111.25       94.05     67.66 o 
   7   6 -13       82.24       68.10     42.06 o 
   8   6 -13       48.91       73.01     70.28 o 
   9   6 -13       35.07       -2.81     43.78 o 
  10   6 -13       95.62       97.65     53.07 o 
  11   6 -13      161.96      100.72     50.14 o 
  12   6 -13      345.67      421.97    103.63 o 
  13   6 -13        4.95      -32.97     52.90 o 
  14   6 -13      261.53      269.20    104.82 o 
   0   7 -13     5097.23     5055.78    150.07 o 
   1   7 -13      850.27      780.93     52.49 o 
   2   7 -13     2615.82     2671.95     78.17 o 
   3   7 -13      224.30      203.57     32.59 o 
   4   7 -13      556.35      517.79     49.30 o 
   5   7 -13      414.97      428.76     50.20 o 
   6   7 -13      117.38      124.91     49.09 o 
   7   7 -13     1135.88     1216.19     89.67 o 
   8   7 -13      155.09      138.29     51.58 o 
   9   7 -13       92.36       89.12     46.67 o 
  10   7 -13      286.31      200.58     56.85 o 
  11   7 -13      247.38      247.86     60.93 o 
  12   7 -13      290.92      247.73    125.07 o 
  13   7 -13      169.29      243.94    100.06 o 
   1   8 -13     1099.09     1197.73     61.47 o 
   2   8 -13     1484.10     1546.84     74.69 o 
   3   8 -13     1248.08     1235.11     57.98 o 
   4   8 -13     2565.57     2544.00     80.16 o 
   5   8 -13       96.90      120.23     36.28 o 
   6   8 -13     3185.22     3367.16    105.18 o 
   7   8 -13      298.71      266.13     58.55 o 
   8   8 -13     1465.06     1445.07    101.12 o 
   9   8 -13      466.78      573.16     75.81 o 
  10   8 -13      985.59     1181.29     99.65 o 
  11   8 -13      300.72      220.10    111.01 o 
  12   8 -13      260.40      231.07     63.37 o 
   0   9 -13     2291.22     2340.11    146.03 o 
   1   9 -13      115.66      121.61     37.90 o 
   2   9 -13     1066.96     1165.02     62.24 o 
   3   9 -13      354.93      411.07     57.39 o 
   4   9 -13      661.45      543.50     49.63 o 
   5   9 -13       71.24       44.97     37.80 o 
   6   9 -13      419.35      539.18     54.36 o 
   7   9 -13      202.66      231.87     43.83 o 
   8   9 -13      122.05       35.94     52.90 o 
   9   9 -13       36.85      -51.54     51.54 o 
  10   9 -13       50.85       68.66     54.61 o 
  11   9 -13       31.95       36.30     58.03 o 
   1  10 -13      425.20      353.73     48.18 o 
   2  10 -13       16.55       20.55     35.21 o 
   3  10 -13       12.64       14.92     36.11 o 
   4  10 -13      552.59      603.54     56.43 o 
   5  10 -13      290.66      314.49     40.26 o 
   6  10 -13      119.15      106.29     35.14 o 
   7  10 -13      166.60      195.83     48.28 o 
   8  10 -13      172.99      158.39     42.23 o 
   9  10 -13       89.28       19.76     42.36 o 
  10  10 -13      164.72       78.34     61.86 o 
  11  10 -13      161.93       54.32     76.23 o 
   0  11 -13      370.37      317.87     64.67 o 
   1  11 -13       17.44        3.52     34.12 o 
   2  11 -13      853.40      865.59     67.57 o 
   3  11 -13       23.49        5.27     36.50 o 
   4  11 -13      118.66      101.81     38.66 o 
   5  11 -13       28.06       23.09     38.13 o 
   6  11 -13      119.63       64.31     33.46 o 
   7  11 -13       70.06       81.34     42.98 o 
   8  11 -13      123.71      141.48     43.30 o 
   9  11 -13       60.69       20.33     42.69 o 
  10  11 -13       43.08        9.53     73.85 o 
   1  12 -13      167.68      184.18     42.03 o 
   2  12 -13      103.92      110.00     40.44 o 
   3  12 -13       15.59       -6.55     38.77 o 
   4  12 -13      548.30      560.58     59.26 o 
   5  12 -13      286.46      324.97     56.79 o 
   6  12 -13     1079.20     1086.54     80.81 o 
   7  12 -13       31.23       25.11     36.58 o 
   9  12 -13      130.15      152.94     77.66 o 
   0  13 -13      963.46      987.49    178.91 o 
   1  13 -13       17.83       66.05     41.47 o 
   2  13 -13      968.10     1289.49     84.01 o 
   3  13 -13       84.67      124.96     45.61 o 
   4  13 -13      566.75      490.98     58.56 o 
   5  13 -13      190.26      161.06     46.34 o 
   6  13 -13      148.25      113.94    142.46 o 
   7  13 -13       66.69      139.12     98.15 o 
   8  13 -13       77.84       16.68     91.00 o 
   1  14 -13      118.04      145.85     46.01 o 
   2  14 -13      118.01      138.95     44.93 o 
   3  14 -13      155.58      130.33     44.44 o 
   4  14 -13      848.21      972.68    200.82 o 
   5  14 -13      392.63      260.62    106.25 o 
   6  14 -13      725.15      547.44    134.84 o 
   0  15 -13      278.16      343.52     93.86 o 
   1  15 -13        4.14        2.67     59.56 o 
   2  15 -13       96.28       32.40     84.81 o 
   2   0 -12     3584.49     3153.18    127.51 o 
   4   0 -12      228.68      154.85     62.89 o 
   6   0 -12     1701.53     1472.24    133.88 o 
   8   0 -12      361.34      310.65     79.09 o 
  10   0 -12      119.24      132.45     60.99 o 
  12   0 -12       42.69      -24.01     45.26 o 
  14   0 -12       73.99       50.50     60.99 o 
  16   0 -12      642.88      719.92    123.88 o 
   1   1 -12     3594.82     3656.56     97.99 o 
   2   1 -12       37.47       25.72     25.45 o 
   3   1 -12     1279.41     1129.36     57.37 o 
   4   1 -12     1254.87     1240.53     72.33 o 
   5   1 -12      525.95      463.53     61.03 o 
   6   1 -12       63.05       39.85     37.36 o 
   7   1 -12      475.89      543.57     67.36 o 
   8   1 -12      280.30      319.40     54.57 o 
   9   1 -12      356.19      395.49     67.66 o 
  10   1 -12      204.32      136.51     44.90 o 
  11   1 -12      217.47      228.72     43.76 o 
  12   1 -12      769.33      874.79     88.93 o 
  13   1 -12      717.55      655.89     63.37 o 
  14   1 -12      768.82      709.28     68.55 o 
  15   1 -12      345.57      273.87     59.00 o 
  16   1 -12      189.03      146.27     70.52 o 
   0   2 -12     4643.73     4536.63    154.69 o 
   1   2 -12       76.05       38.23     34.84 o 
   2   2 -12     3541.03     3707.99     98.44 o 
   3   2 -12     1980.50     2029.07     74.10 o 
   4   2 -12     1390.47     1358.63     72.56 o 
   5   2 -12     2912.26     2763.23    121.95 o 
   6   2 -12       60.47       54.08     41.78 o 
   7   2 -12     2223.26     2259.16    183.20 o 
   8   2 -12     1089.45     1112.27    141.98 o 
   9   2 -12     6148.75     6145.83    197.97 o 
  10   2 -12      642.58      588.00     72.15 o 
  11   2 -12     1263.09     1300.24     95.49 o 
  12   2 -12       87.88       66.26     49.31 o 
  13   2 -12      403.46      287.84     73.14 o 
  14   2 -12      146.88      102.69     39.83 o 
  15   2 -12       16.13       27.11     40.48 o 
  16   2 -12       61.00      -51.93     59.56 o 
   1   3 -12     7364.32     7138.61    196.73 o 
   2   3 -12      546.30      594.84     48.67 o 
   3   3 -12     2150.52     2129.25     96.36 o 
   4   3 -12      177.93      184.23     36.45 o 
   5   3 -12     1523.66     1528.00     94.16 o 
   6   3 -12      639.83      616.69     70.40 o 
   7   3 -12      359.60      320.08     54.73 o 
   8   3 -12     1389.27     1479.98     76.88 o 
   9   3 -12      828.70      787.47    104.10 o 
  10   3 -12      173.57      201.88     81.47 o 
  11   3 -12     1296.80     1280.44     94.41 o 
  12   3 -12       69.16      112.69     48.77 o 
  13   3 -12     2830.28     2954.45    142.08 o 
  14   3 -12       99.52      113.56     52.14 o 
  15   3 -12      314.01      377.88     84.69 o 
  16   3 -12      316.29      273.05     62.49 o 
   0   4 -12     3872.52     3697.64    335.90 o 
   1   4 -12      372.61      419.40     38.93 o 
   2   4 -12     5015.98     4889.54    130.99 o 
   3   4 -12      860.04      870.48     60.45 o 
   4   4 -12      272.36      302.63     43.03 o 
   5   4 -12     1279.84     1399.84     92.29 o 
   6   4 -12      430.83      383.84    110.30 o 
   7   4 -12     1014.92     1102.31     82.87 o 
   8   4 -12      334.90      419.95     61.46 o 
   9   4 -12     1971.87     2139.69    113.64 o 
  10   4 -12      520.77      426.20     65.45 o 
  11   4 -12      103.60       26.20     41.09 o 
  12   4 -12       14.36      -35.44     50.50 o 
  13   4 -12        1.03      -36.19     47.17 o 
  14   4 -12       72.86       -0.45     50.37 o 
  15   4 -12       78.10       56.92     52.05 o 
  16   4 -12      233.04      195.19     61.45 o 
   1   5 -12       24.40       54.19     25.45 o 
   2   5 -12      540.33      580.28     50.73 o 
   3   5 -12        3.31      -18.38     26.26 o 
   4   5 -12       54.44        8.99     31.53 o 
   5   5 -12      119.11       88.00     60.03 o 
   6   5 -12      339.29      416.97     58.28 o 
   7   5 -12      462.78      526.70     64.05 o 
   8   5 -12      427.74      335.58     54.04 o 
   9   5 -12      324.53      312.30     54.02 o 
  10   5 -12       55.36      116.83     45.79 o 
  11   5 -12       23.94       46.61     46.46 o 
  12   5 -12       22.42      -20.63     58.13 o 
  13   5 -12       29.48       35.19     48.66 o 
  14   5 -12      164.52      137.54     62.61 o 
  15   5 -12        7.96      -78.61     78.61 o 
  16   5 -12       74.57       77.15     57.74 o 
   0   6 -12      277.42      286.50     43.62 o 
   1   6 -12      263.05      226.47     37.06 o 
   2   6 -12      237.13      241.11     32.01 o 
   3   6 -12      157.32      167.29     30.39 o 
   4   6 -12      107.75      162.24     47.90 o 
   5   6 -12      775.34      673.73     70.75 o 
   6   6 -12      848.88      858.63     74.44 o 
   7   6 -12       78.51      106.80     39.36 o 
   8   6 -12     1006.71      942.23     80.36 o 
   9   6 -12      268.27      218.82     56.94 o 
  10   6 -12      793.14      775.59    130.79 o 
  11   6 -12      206.75      174.17     64.56 o 
  12   6 -12      141.12      248.19     62.13 o 
  13   6 -12       46.35      107.17     51.17 o 
  14   6 -12      463.01      534.90     75.76 o 
  15   6 -12      354.46      481.69    109.58 o 
   1   7 -12      591.34      619.79     43.77 o 
   2   7 -12      170.33      162.72     28.85 o 
   3   7 -12      671.89      635.73     54.44 o 
   4   7 -12     1657.05     1665.76     62.56 o 
   5   7 -12      962.80      937.07     65.45 o 
   6   7 -12     1999.30     1990.83    106.64 o 
   7   7 -12      131.40      114.75     51.93 o 
   8   7 -12     1777.00     1896.52    108.33 o 
   9   7 -12      396.37      317.24     62.03 o 
  10   7 -12      355.96      356.11     62.69 o 
  11   7 -12      325.51      370.80     64.00 o 
  12   7 -12      445.63      382.77     65.04 o 
  13   7 -12      471.75      486.84     74.42 o 
  14   7 -12      316.59      294.32     69.98 o 
   0   8 -12     1657.43     1762.91    106.80 o 
   1   8 -12      492.38      477.89     44.02 o 
   2   8 -12     2100.84     2001.06     78.91 o 
   3   8 -12      940.63      930.94     52.59 o 
   4   8 -12     1736.94     1792.58     65.33 o 
   5   8 -12      713.48      794.57     50.20 o 
   6   8 -12      322.42      338.33     47.71 o 
   7   8 -12       41.94       85.63     44.09 o 
   8   8 -12      123.24       55.53     45.33 o 
   9   8 -12      916.69     1123.43     94.01 o 
  10   8 -12      404.85      482.12     72.33 o 
  11   8 -12        5.50        1.75     48.17 o 
  12   8 -12     1154.72      946.49    124.35 o 
  13   8 -12       67.70       79.28     55.49 o 
   1   9 -12      774.04      834.20     91.81 o 
   2   9 -12     1577.50     1561.28     71.73 o 
   3   9 -12       90.75       91.43     30.39 o 
   4   9 -12     1186.30     1181.65     55.15 o 
   5   9 -12       95.28      121.62     31.31 o 
   6   9 -12     2885.08     3052.60     86.75 o 
   7   9 -12      196.92      180.05     44.46 o 
   8   9 -12     1815.16     1980.97    113.59 o 
   9   9 -12      288.03      388.81     65.17 o 
  10   9 -12      649.84      719.27    185.34 o 
  11   9 -12      470.11      449.48     82.90 o 
  12   9 -12      394.78      429.68     69.71 o 
  13   9 -12      622.83      668.46    121.50 o 
   0  10 -12       47.20       35.42     42.00 o 
   1  10 -12      319.48      297.60     43.05 o 
   2  10 -12      211.76      225.21     39.84 o 
   3  10 -12      311.04      298.44     42.57 o 
   4  10 -12      215.99      265.06     34.38 o 
   5  10 -12      205.48      184.27     31.06 o 
   6  10 -12       27.97       32.28     30.32 o 
   7  10 -12       44.45       61.27     32.19 o 
   8  10 -12       32.24       17.79     31.85 o 
   9  10 -12       67.34       81.02     50.71 o 
  10  10 -12       81.25       99.21     56.55 o 
  11  10 -12       65.40      103.56     55.50 o 
  12  10 -12       74.56       35.06     70.99 o 
   1  11 -12      153.21      194.95     39.79 o 
   2  11 -12       16.08      -18.50     32.95 o 
   3  11 -12       56.19       70.14     36.65 o 
   4  11 -12      729.73      773.32     61.18 o 
   5  11 -12      101.45      107.91     32.66 o 
   6  11 -12      401.99      400.02     40.46 o 
   7  11 -12      133.59      108.99     33.24 o 
   8  11 -12      361.13      372.97     68.12 o 
   9  11 -12       81.92       39.53     35.29 o 
  10  11 -12       47.79       -5.15     50.09 o 
  11  11 -12      458.91      252.04     85.76 o 
   0  12 -12     2579.28     2793.54    141.30 o 
   1  12 -12       41.83       44.72     35.97 o 
   2  12 -12     1733.91     1727.79     80.54 o 
   3  12 -12       47.39       77.68     36.60 o 
   4  12 -12     1150.47     1139.66     72.44 o 
   5  12 -12       10.96       -6.09     34.11 o 
   6  12 -12      110.88      106.17     33.28 o 
   7  12 -12       99.03       70.60     32.92 o 
   8  12 -12      295.40      276.26     55.72 o 
   9  12 -12       11.28       -6.50     46.06 o 
  10  12 -12      362.38      306.58     66.95 o 
  11  12 -12        2.40       64.80     79.57 o 
   1  13 -12       18.00       53.11     38.30 o 
   2  13 -12      126.72      130.82     39.54 o 
   3  13 -12      167.66      194.70     42.13 o 
   4  13 -12      912.44      957.16     78.47 o 
   5  13 -12      132.25      188.35     44.61 o 
   6  13 -12     1395.99     1650.43    167.71 o 
   7  13 -12        7.50        7.10     42.96 o 
   8  13 -12     1252.41     1160.40    109.66 o 
   9  13 -12       15.84       17.86     58.73 o 
  10  13 -12      396.04      384.10     73.74 o 
   0  14 -12      582.88      628.22     85.06 o 
   1  14 -12      121.08       87.44     41.89 o 
   2  14 -12      977.38     1082.62     74.27 o 
   3  14 -12      142.59       80.75     41.03 o 
   4  14 -12      332.09      360.42     62.76 o 
   5  14 -12       48.33       17.48     53.71 o 
   6  14 -12      108.04       56.08     53.05 o 
   7  14 -12      134.87      154.59     65.82 o 
   8  14 -12       75.34       74.33     90.53 o 
   1  15 -12       30.12       36.09     47.00 o 
   2  15 -12      320.82      288.44     60.46 o 
   3  15 -12       48.89       62.73     50.73 o 
   4  15 -12      302.17      252.81     74.78 o 
   5  15 -12      123.64      102.96     66.95 o 
   6  15 -12      245.94      234.41    102.44 o 
   1  16 -12        4.42        1.91     78.61 o 
   2  16 -12       91.67      161.04     91.48 o 
   2   0 -11      353.03      323.98     52.04 o 
   4   0 -11     3018.54     2934.95    168.66 o 
   6   0 -11      104.03      108.15     52.41 o 
   8   0 -11      715.61      845.23    111.49 o 
  10   0 -11       63.01       43.83     52.89 o 
  12   0 -11      419.84      373.91     60.65 o 
  14   0 -11      237.31      314.94     78.14 o 
  16   0 -11      497.66      545.54    102.91 o 
   1   1 -11      406.79      390.51     54.73 o 
   2   1 -11      664.13      697.88     48.29 o 
   3   1 -11     1937.46     1904.11     68.09 o 
   4   1 -11     1027.88     1075.09     63.32 o 
   5   1 -11     1806.67     1778.44     95.51 o 
   6   1 -11      157.30      201.85     45.15 o 
   7   1 -11     3627.20     3677.59    147.46 o 
   8   1 -11      536.67      574.59     65.82 o 
   9   1 -11     1103.27     1113.47     78.66 o 
  10   1 -11      811.63      846.41     76.21 o 
  11   1 -11     2098.50     2127.13     90.31 o 
  12   1 -11     1274.52     1290.75     74.32 o 
  13   1 -11       72.86       89.90     33.73 o 
  14   1 -11      374.98      310.14     46.97 o 
  15   1 -11      120.48       57.89     38.43 o 
  16   1 -11      202.75      187.87     55.36 o 
  17   1 -11       63.74      122.96     55.54 o 
   1   2 -11     6297.98     6273.76    174.29 o 
   2   2 -11     1104.68     1073.38     54.09 o 
   3   2 -11     7394.11     7227.82    163.89 o 
   4   2 -11      565.73      586.52     51.75 o 
   5   2 -11      273.07      236.67     46.26 o 
   6   2 -11      520.93      495.97     61.28 o 
   7   2 -11       70.33       88.78     37.47 o 
   8   2 -11      104.30      102.23     39.72 o 
   9   2 -11      674.49      724.92    142.22 o 
  10   2 -11      266.57      296.66     40.18 o 
  11   2 -11     2936.20     2848.78    128.61 o 
  12   2 -11      215.95      184.39     92.91 o 
  13   2 -11     1717.97     1843.80    109.12 o 
  14   2 -11      293.93      341.86     69.23 o 
  15   2 -11      975.53     1083.54     76.22 o 
  16   2 -11        4.26       -8.86     38.80 o 
  17   2 -11      829.13      878.58    128.64 o 
   0   3 -11      373.41      381.46     58.60 o 
   1   3 -11     1985.80     2031.78    102.22 o 
   2   3 -11      463.54      477.91     37.38 o 
   3   3 -11     2479.89     2437.70     73.20 o 
   4   3 -11      294.03      299.82     39.84 o 
   5   3 -11     2736.39     2930.03    150.08 o 
   6   3 -11      862.87      863.98     72.47 o 
   7   3 -11     7009.67     6998.29    186.54 o 
   8   3 -11      461.77      468.03     49.44 o 
   9   3 -11     1423.76     1474.06     91.52 o 
  10   3 -11      444.07      393.39     60.75 o 
  11   3 -11     1484.10     1571.65     98.65 o 
  12   3 -11      149.18      145.25     49.03 o 
  13   3 -11      255.19      232.49     58.60 o 
  14   3 -11      417.78      353.22     62.65 o 
  15   3 -11       73.64       73.10     38.31 o 
  16   3 -11      262.67      199.35     46.86 o 
  17   3 -11      162.88       90.24     54.03 o 
   1   4 -11     2939.99     2976.91     76.20 o 
   2   4 -11      195.09      204.93     38.81 o 
   3   4 -11      175.46      162.53     29.50 o 
   4   4 -11       17.48      -10.52     21.98 o 
   5   4 -11      312.50      321.80     52.78 o 
   6   4 -11      152.63      122.24     34.99 o 
   7   4 -11      134.65      109.83     32.23 o 
   8   4 -11     1266.73     1194.35     82.82 o 
   9   4 -11      548.63      557.97     65.69 o 
  10   4 -11      485.20      387.34     56.57 o 
  11   4 -11     2440.56     2567.85    124.72 o 
  12   4 -11       11.61      -29.89     38.05 o 
  13   4 -11      742.79      789.22    128.17 o 
  14   4 -11      220.23      207.56     51.28 o 
  15   4 -11      623.24      562.83     64.02 o 
  16   4 -11       93.50      119.96     42.00 o 
  17   4 -11      340.90      409.54     70.07 o 
   0   5 -11     2897.11     2648.26    131.26 o 
   1   5 -11      341.33      334.43     33.05 o 
   2   5 -11     3179.72     3009.74     86.44 o 
   3   5 -11      549.43      584.70     45.86 o 
   4   5 -11      301.92      324.74     31.26 o 
   5   5 -11       38.78       19.47     23.08 o 
   6   5 -11      901.37      844.86    109.58 o 
   7   5 -11      109.10      124.22     49.31 o 
   8   5 -11      877.18      866.39     73.13 o 
   9   5 -11      159.87      149.52     47.17 o 
  10   5 -11      228.21      235.95     53.60 o 
  11   5 -11      559.60      569.06     73.74 o 
  12   5 -11       22.50      -23.43     41.63 o 
  13   5 -11      431.17      422.33     70.26 o 
  14   5 -11      437.24      362.01     66.48 o 
  15   5 -11       66.59       61.49     56.94 o 
  16   5 -11       25.99       28.31     42.03 o 
  17   5 -11      134.88       72.42     80.52 o 
   1   6 -11     1060.67     1041.82     43.42 o 
   2   6 -11       53.94       31.04     33.31 o 
   3   6 -11     1400.41     1388.09     45.21 o 
   4   6 -11      586.78      482.59     47.83 o 
   5   6 -11      296.19      351.29     55.96 o 
   6   6 -11     3490.57     3644.32    108.49 o 
   7   6 -11      496.60      474.01     59.80 o 
   8   6 -11      941.30      938.78     90.53 o 
   9   6 -11      575.63      520.09     67.75 o 
  10   6 -11      112.50      149.92     49.07 o 
  11   6 -11      168.99      146.66     52.38 o 
  12   6 -11      246.65      270.22     56.24 o 
  13   6 -11      242.02      158.18     70.52 o 
  14   6 -11      137.74      105.90     50.71 o 
  15   6 -11      302.88      289.29     82.66 o 
  16   6 -11       48.61       74.86     53.83 o 
   0   7 -11     2568.18     2550.40     77.15 o 
   1   7 -11      380.08      372.64     33.92 o 
   2   7 -11     3639.11     3461.27     81.63 o 
   3   7 -11      126.48      115.13     27.03 o 
   4   7 -11     1426.64     1469.93     55.98 o 
   5   7 -11       86.96      106.43     33.11 o 
   6   7 -11       28.84       74.83     30.64 o 
   7   7 -11      978.99     1076.52     66.60 o 
   8   7 -11      730.29      691.15     94.58 o 
   9   7 -11      532.43      599.86     72.77 o 
  10   7 -11     1217.51     1096.46     87.25 o 
  11   7 -11     1117.45     1104.08     93.30 o 
  12   7 -11      565.86      543.16     99.34 o 
  13   7 -11       64.77       33.28     50.97 o 
  14   7 -11      644.48      664.65     84.40 o 
  15   7 -11       28.78        0.56     53.23 o 
   1   8 -11     1782.80     1729.61     59.24 o 
   2   8 -11      897.92      835.41     45.33 o 
   3   8 -11     1747.36     1684.61     60.06 o 
   4   8 -11     3223.99     3214.58     83.61 o 
   5   8 -11      548.15      510.95     42.69 o 
   6   8 -11     5180.35     5287.74    135.13 o 
   7   8 -11      229.48      181.30     54.64 o 
   8   8 -11     5034.75     5376.17    175.59 o 
   9   8 -11       75.68       66.59     43.40 o 
  10   8 -11     1576.61     1658.09    194.15 o 
  11   8 -11      304.78      318.51     63.02 o 
  12   8 -11      424.11      402.13     61.69 o 
  13   8 -11        4.07       14.13     54.35 o 
  14   8 -11      235.77      201.80     81.71 o 
  15   8 -11      290.49      319.22    107.20 o 
   0   9 -11     3643.09     3508.37    142.31 o 
   1   9 -11      200.04      188.18     36.90 o 
   2   9 -11      980.54      912.59     47.31 o 
   3   9 -11     1090.93     1016.17     49.73 o 
   4   9 -11     1825.47     1874.63     65.08 o 
   5   9 -11       49.07       32.77     32.39 o 
   6   9 -11      478.96      446.22     40.60 o 
   7   9 -11     1124.25     1111.56     69.26 o 
   8   9 -11      485.21      564.99     60.32 o 
   9   9 -11       18.30       84.63     37.78 o 
  10   9 -11      516.12      528.10     72.72 o 
  11   9 -11       10.70       -7.69     46.86 o 
  12   9 -11      531.28      475.66     71.56 o 
  13   9 -11      353.16      359.00     65.35 o 
  14   9 -11      667.47      650.64     84.90 o 
   1  10 -11     1623.39     1607.21     72.51 o 
   2  10 -11      860.46      855.22     61.62 o 
   3  10 -11      634.42      665.36     45.99 o 
   4  10 -11     1255.55     1194.54     73.67 o 
   5  10 -11       71.49       55.22     26.83 o 
   6  10 -11      875.05      883.26     53.24 o 
   7  10 -11       43.80       83.36     29.56 o 
   8  10 -11      656.83      547.30     58.79 o 
   9  10 -11       15.12       -0.55     36.32 o 
  10  10 -11      798.33      796.99    146.13 o 
  11  10 -11       85.38       52.33     67.89 o 
  12  10 -11       83.01       32.93     54.56 o 
  13  10 -11       56.50       -5.34     54.83 o 
   0  11 -11      515.93      444.94    181.29 o 
   1  11 -11      141.66      127.18     34.74 o 
   2  11 -11      743.24      834.05     61.47 o 
   3  11 -11       97.89      102.42     34.78 o 
   4  11 -11      508.03      484.38     40.88 o 
   5  11 -11       46.61       24.86     27.72 o 
   6  11 -11      349.83      326.88     38.67 o 
   7  11 -11      561.35      528.75     48.92 o 
   8  11 -11       23.76        5.14     30.26 o 
   9  11 -11      234.55      211.64     47.21 o 
  10  11 -11       61.75       24.28     42.31 o 
  11  11 -11       80.94       29.68     43.94 o 
  12  11 -11      215.27      303.53     62.60 o 
   1  12 -11      432.54      521.42     52.21 o 
   2  12 -11      187.99      243.48     40.41 o 
   3  12 -11      255.58      324.00     45.47 o 
   4  12 -11      292.90      318.15     49.69 o 
   5  12 -11       93.23       76.71     29.51 o 
   6  12 -11     1568.47     1651.63     64.71 o 
   7  12 -11       88.42       82.96     40.45 o 
   8  12 -11      816.63      799.24     79.01 o 
   9  12 -11        2.51      -40.49     40.49 o 
  10  12 -11      304.66      221.78     52.34 o 
  11  12 -11       15.66       31.19     47.56 o 
  12  12 -11      153.13      208.37     62.73 o 
   0  13 -11     3404.21     3460.15    233.46 o 
   1  13 -11      189.50       87.67     43.67 o 
   2  13 -11     2164.36     2245.57     88.19 o 
   3  13 -11       50.89       82.86     37.86 o 
   4  13 -11      685.38      735.59     62.40 o 
   5  13 -11      265.83      255.30     48.23 o 
   6  13 -11      562.49      548.75     56.53 o 
   7  13 -11       20.89       61.22     43.17 o 
   8  13 -11       30.56      103.73     45.19 o 
   9  13 -11      270.24      287.27     65.69 o 
  10  13 -11      359.93      235.44     53.24 o 
  11  13 -11       41.82      140.95     61.88 o 
   1  14 -11      466.40      413.22     48.15 o 
   2  14 -11       45.04       74.70     38.27 o 
   3  14 -11      274.81      257.82     44.86 o 
   4  14 -11      989.64     1071.72     85.83 o 
   5  14 -11      503.53      541.74     67.04 o 
   6  14 -11      212.98      272.65     69.25 o 
   7  14 -11      246.48      268.91     66.94 o 
   8  14 -11      284.32      290.22     54.10 o 
   9  14 -11       19.53      -13.73     48.04 o 
  10  14 -11      459.73      502.79     81.84 o 
   0  15 -11      801.02      968.06     98.17 o 
   1  15 -11       57.16       39.36     43.05 o 
   2  15 -11       94.30       77.26     48.56 o 
   3  15 -11      129.87       52.77     46.61 o 
   4  15 -11      106.06       40.95     49.35 o 
   5  15 -11      130.52      156.18     51.00 o 
   6  15 -11       91.10      111.29     53.52 o 
   7  15 -11      131.66       44.15     60.09 o 
   8  15 -11       70.47       40.97     91.48 o 
   1  16 -11       64.23       72.60     57.77 o 
   2  16 -11       36.80       97.40     51.59 o 
   3  16 -11        3.69       31.56     65.51 o 
   4  16 -11       18.18       60.45     61.48 o 
   5  16 -11       97.36       44.31     85.76 o 
   6  16 -11      152.64       85.29     94.34 o 
   2   0 -10     1814.17     1804.67     90.96 o 
   4   0 -10      273.01      352.10     74.33 o 
   6   0 -10     1522.41     1474.62    119.59 o 
   8   0 -10     2092.21     2220.75    143.41 o 
  10   0 -10      301.68      293.97     70.52 o 
  12   0 -10      329.07      274.51     49.72 o 
  14   0 -10      536.07      447.12     60.99 o 
  16   0 -10      163.47      118.64     77.19 o 
  18   0 -10       41.50      160.56     83.38 o 
   1   1 -10     5011.82     4626.18    139.98 o 
   2   1 -10     1613.85     1605.52     51.32 o 
   3   1 -10     2836.56     2851.77     77.90 o 
   4   1 -10      357.09      390.98     43.49 o 
   5   1 -10     3214.85     2985.89    114.69 o 
   6   1 -10     2609.63     2437.25    105.11 o 
   7   1 -10      165.87      167.77     42.67 o 
   8   1 -10     1076.26     1040.74     94.58 o 
   9   1 -10      250.47      272.41     46.21 o 
  10   1 -10       19.05       28.86     34.16 o 
  11   1 -10      891.32      969.19     62.18 o 
  12   1 -10      522.08      444.05     50.38 o 
  13   1 -10      747.06      785.66     53.47 o 
  14   1 -10      236.83      220.68     39.54 o 
  15   1 -10      277.47      321.35     65.19 o 
  16   1 -10      350.98      379.88     51.76 o 
  17   1 -10      158.22      162.09     52.01 o 
  18   1 -10      399.52      468.10     75.27 o 
   1   2 -10     1690.85     1701.74     89.44 o 
   2   2 -10     3454.63     3354.53     72.15 o 
   3   2 -10     7654.63     7252.39    109.80 o 
   4   2 -10     6172.50     6031.12    104.63 o 
   5   2 -10     9259.14     8990.49    198.09 o 
   6   2 -10     2896.42     2741.78    196.77 o 
   7   2 -10     2182.96     2147.36    111.49 o 
   8   2 -10      210.26      223.04     43.96 o 
   9   2 -10     6543.49     6651.22    142.43 o 
  10   2 -10      105.34       83.15     30.16 o 
  11   2 -10     1302.37     1313.75     70.79 o 
  12   2 -10      283.27      305.96     52.15 o 
  13   2 -10      399.01      469.95     66.87 o 
  14   2 -10      229.41      169.06     38.62 o 
  15   2 -10      101.58      112.06     36.47 o 
  16   2 -10       54.32       92.05     37.75 o 
  17   2 -10      257.01      265.14     46.43 o 
  18   2 -10      113.89      238.66     61.48 o 
   1   3 -10    12121.63    11465.14    224.37 o 
   2   3 -10      214.55      201.66     33.15 o 
   3   3 -10     2147.83     2174.82     66.28 o 
   4   3 -10      355.92      387.69     35.32 o 
   5   3 -10     1453.51     1432.61     64.26 o 
   6   3 -10       64.21       50.50     32.93 o 
   7   3 -10       54.78       65.99     33.85 o 
   8   3 -10       38.65       63.48     32.32 o 
   9   3 -10       37.74       81.26     29.20 o 
  10   3 -10      218.27      204.57     43.43 o 
  11   3 -10     1804.04     1945.36    152.94 o 
  12   3 -10       65.70       59.04     39.31 o 
  13   3 -10     2684.16     2834.32    130.65 o 
  14   3 -10      140.55      119.39     35.66 o 
  15   3 -10      976.15      979.62     71.73 o 
  16   3 -10        9.64       20.67     38.11 o 
  17   3 -10      503.37      476.67     55.31 o 
  18   3 -10       23.65      126.90     57.17 o 
   0   4 -10     1939.09     1947.93     97.82 o 
   1   4 -10      409.22      445.37     35.55 o 
   2   4 -10     4322.74     4210.69    108.65 o 
   3   4 -10     2215.78     2143.67     66.73 o 
   4   4 -10      903.67      841.45     46.73 o 
   5   4 -10     3548.84     3538.88     97.81 o 
   6   4 -10     2397.86     2430.40     71.04 o 
   7   4 -10     1815.92     1874.49     75.99 o 
   8   4 -10     2799.86     2678.25    139.84 o 
   9   4 -10      391.33      462.17    126.97 o 
  10   4 -10      683.30      670.50     71.25 o 
  11   4 -10       79.65       56.44     36.14 o 
  12   4 -10      547.21      723.98     78.41 o 
  13   4 -10       12.92       -0.55     39.48 o 
  14   4 -10      776.04      825.63     85.91 o 
  15   4 -10       49.29       70.11     38.07 o 
  16   4 -10      724.74      789.48     80.97 o 
  17   4 -10      331.97      298.73     49.16 o 
  18   4 -10      316.44      382.89    101.48 o 
   1   5 -10      926.08      934.12     54.19 o 
   2   5 -10      442.17      437.65     55.90 o 
   3   5 -10      505.21      563.02     41.73 o 
   4   5 -10      796.25      749.88     40.40 o 
   5   5 -10      217.27      208.62     29.67 o 
   6   5 -10      533.47      579.87     48.59 o 
   7   5 -10      239.86      279.91     55.20 o 
   8   5 -10       85.36      107.10     30.30 o 
   9   5 -10      868.11      834.44     69.35 o 
  10   5 -10      841.75      858.88     75.71 o 
  11   5 -10      144.17      144.02     41.78 o 
  12   5 -10     1087.10     1059.00     84.17 o 
  13   5 -10      194.37      209.53     53.32 o 
  14   5 -10       40.39       20.46     66.94 o 
  15   5 -10      136.27      103.54     48.82 o 
  16   5 -10      125.61      166.43     50.68 o 
  17   5 -10       31.36       52.72     42.37 o 
   0   6 -10     2137.58     2065.07    104.34 o 
   1   6 -10        7.99       10.98     17.77 o 
   2   6 -10      213.17      221.73     27.11 o 
   3   6 -10      242.95      260.19     28.05 o 
   4   6 -10       34.81       52.37     19.45 o 
   5   6 -10      674.01      723.66     52.12 o 
   6   6 -10     1700.88     1662.10     73.10 o 
   7   6 -10       37.93       35.12     26.83 o 
   8   6 -10     1329.54     1335.59     69.05 o 
   9   6 -10      396.60      406.40     46.07 o 
  10   6 -10     2696.72     2829.39    126.39 o 
  11   6 -10     1151.86     1055.26     87.97 o 
  12   6 -10      262.53      204.55     49.18 o 
  13   6 -10      521.99      458.33     71.36 o 
  14   6 -10      512.99      565.21     72.52 o 
  15   6 -10       46.54       69.40     52.74 o 
  16   6 -10       73.76       92.88     41.96 o 
  17   6 -10       85.75      175.81     90.05 o 
   1   7 -10     1391.49     1421.43     43.96 o 
   2   7 -10      433.35      455.32     34.47 o 
   3   7 -10       22.49        0.84     20.11 o 
   4   7 -10     1577.96     1555.99     92.34 o 
   5   7 -10      759.57      680.65     57.00 o 
   6   7 -10     5387.79     5360.60    128.47 o 
   7   7 -10      537.51      600.79     52.98 o 
   8   7 -10     4979.80     4962.01    129.64 o 
   9   7 -10     1151.43     1152.05     70.69 o 
  10   7 -10     2150.86     2177.71     92.31 o 
  11   7 -10       55.66       26.30     43.40 o 
  12   7 -10       99.04       69.61     45.42 o 
  13   7 -10      745.60      867.23    151.99 o 
  14   7 -10       62.67      108.85     49.05 o 
  15   7 -10      775.33      905.09     89.64 o 
  16   7 -10      263.09      285.68    109.58 o 
   0   8 -10     2815.47     2923.63     88.09 o 
   1   8 -10      606.46      623.26     39.74 o 
   2   8 -10     1957.55     2022.58     61.24 o 
   3   8 -10       32.67       14.56     21.00 o 
   4   8 -10     1037.22     1078.74     48.44 o 
   5   8 -10     1117.83     1134.94     64.49 o 
   6   8 -10      214.56      291.83     43.97 o 
   7   8 -10      634.44      631.10     55.39 o 
   8   8 -10      901.10      923.09     64.17 o 
   9   8 -10     2718.43     2673.70    100.94 o 
  10   8 -10     2368.38     2531.24    100.52 o 
  11   8 -10      373.76      313.20     48.29 o 
  12   8 -10     2957.57     3223.04    144.33 o 
  13   8 -10      343.29      324.38     58.81 o 
  14   8 -10      894.16      977.59     91.88 o 
  15   8 -10       26.08       10.85     53.85 o 
  16   8 -10     1104.68     1061.54    142.46 o 
   1   9 -10      268.95      294.23     31.13 o 
   2   9 -10     1683.76     1622.68     56.75 o 
   3   9 -10      362.55      397.50     35.20 o 
   4   9 -10     1099.08     1063.63     49.07 o 
   5   9 -10      252.65      237.52     34.47 o 
   6   9 -10     2469.34     2443.53     71.99 o 
   7   9 -10      675.59      609.56     55.87 o 
   8   9 -10     3674.72     3786.61    117.55 o 
   9   9 -10      129.79      145.52     39.36 o 
  10   9 -10     2285.23     2278.58     96.22 o 
  11   9 -10      784.65      745.22     66.07 o 
  12   9 -10      752.78      666.32     65.34 o 
  13   9 -10      270.83      284.48     62.56 o 
  14   9 -10       97.40      154.41     59.59 o 
  15   9 -10      197.64      278.37     64.67 o 
   0  10 -10      296.64      309.24     56.91 o 
   1  10 -10      241.43      320.66     41.30 o 
   2  10 -10      781.51      825.99     46.60 o 
   3  10 -10       31.13       38.83     22.40 o 
   4  10 -10      184.28      220.71     33.12 o 
   5  10 -10      580.32      624.17     42.39 o 
   6  10 -10      326.65      385.56     38.12 o 
   7  10 -10      330.61      360.33     37.34 o 
   8  10 -10       30.32       30.78     34.32 o 
   9  10 -10      147.86      169.47     40.27 o 
  10  10 -10      425.80      377.23     49.92 o 
  11  10 -10       98.06      161.52     45.07 o 
  12  10 -10       49.58       59.13     41.86 o 
  13  10 -10      111.27       98.37     86.00 o 
  14  10 -10       55.09        2.40     71.23 o 
   1  11 -10       85.07       70.32     31.78 o 
   2  11 -10       21.95       11.67     28.00 o 
   3  11 -10      120.40      188.82     36.04 o 
   4  11 -10      791.10      772.19     47.12 o 
   5  11 -10      739.81      797.16     47.36 o 
   6  11 -10       44.72       26.06     26.27 o 
   7  11 -10     1479.17     1469.72     60.21 o 
   8  11 -10       72.20       71.10     29.75 o 
   9  11 -10      417.37      474.58     57.89 o 
  10  11 -10      115.69      122.28     40.75 o 
  11  11 -10      271.43      281.35     57.44 o 
  12  11 -10       84.43       14.94     43.43 o 
  13  11 -10      338.91      358.34     57.84 o 
   0  12 -10     2567.73     2847.58    132.95 o 
   1  12 -10       38.84       36.57     30.94 o 
   2  12 -10     2362.64     2388.39     87.13 o 
   3  12 -10      613.77      564.43     53.24 o 
   4  12 -10     1172.26     1134.47     64.64 o 
   5  12 -10       20.27       21.17     26.94 o 
   6  12 -10      417.13      384.59     37.21 o 
   7  12 -10      178.08      201.55     40.43 o 
   8  12 -10      138.68      166.35     44.90 o 
   9  12 -10      119.03      116.66     49.65 o 
  10  12 -10      179.22      134.08     45.28 o 
  11  12 -10      135.23      143.02     46.60 o 
  12  12 -10      538.63      636.52     99.16 o 
  13  12 -10      165.92      132.72     61.11 o 
   1  13 -10      338.06      385.86     45.89 o 
   2  13 -10      570.28      633.71     67.68 o 
   3  13 -10      341.46      444.47     48.19 o 
   4  13 -10     1270.53     1254.12     70.21 o 
   5  13 -10      235.51      184.29     40.91 o 
   6  13 -10     1787.99     1730.95     86.22 o 
   7  13 -10       66.53       74.05     38.68 o 
   8  13 -10     1267.44     1313.43     80.75 o 
   9  13 -10       63.20       25.83     41.25 o 
  10  13 -10      595.38      573.69     62.86 o 
  11  13 -10      245.54      207.79     48.97 o 
  12  13 -10      359.23      393.82     69.65 o 
   0  14 -10     1680.91     1768.69    110.78 o 
   1  14 -10      369.84      395.07     47.60 o 
   2  14 -10     1830.21     1853.14     80.13 o 
   3  14 -10      140.09       77.48     44.10 o 
   4  14 -10      491.18      454.40     60.61 o 
   5  14 -10       94.04      124.55     46.67 o 
   6  14 -10      243.02      199.75     62.49 o 
   7  14 -10      468.37      404.62     54.69 o 
   8  14 -10        4.10       28.45     43.47 o 
   9  14 -10      245.42      246.13     51.19 o 
  10  14 -10      150.16      153.34     52.65 o 
  11  14 -10      169.09      183.43     64.56 o 
   1  15 -10     1358.43     1478.44    110.39 o 
   2  15 -10       20.41      -20.62     42.62 o 
   3  15 -10      143.06       73.74     46.58 o 
   4  15 -10      169.71      160.87     50.57 o 
   5  15 -10       44.66       55.35     47.13 o 
   6  15 -10      179.60      203.02     53.55 o 
   7  15 -10       16.03       -2.86     52.04 o 
   8  15 -10       47.45       71.19     48.95 o 
   9  15 -10       80.52      -30.73     47.73 o 
  10  15 -10       42.45       36.63     59.63 o 
   0  16 -10       92.83        7.15     89.10 o 
   1  16 -10       49.46       36.46     56.89 o 
   2  16 -10       20.30      -20.44     46.00 o 
   3  16 -10      255.69      213.06     56.02 o 
   4  16 -10       75.03       44.81     48.18 o 
   5  16 -10      275.87      236.68     52.75 o 
   6  16 -10        8.21        0.80     47.50 o 
   7  16 -10       26.02       16.59     59.46 o 
   8  16 -10      278.18      161.04     90.05 o 
   1  17 -10      379.29      437.76    119.11 o 
   2  17 -10       10.54      107.20    101.01 o 
   3  17 -10      475.12      524.10    131.98 o 
   4  17 -10      411.13      515.05    109.11 o 
   5  17 -10      217.98      293.49    103.39 o 
   6  17 -10      345.15      193.92    100.53 o 
   2   0  -9      449.93      586.52     45.48 o 
   4   0  -9     2432.41     2337.00    137.22 o 
   6   0  -9     3586.29     3587.21    167.71 o 
   8   0  -9     3317.89     3300.86    165.33 o 
  10   0  -9     5134.10     5468.73    220.60 o 
  12   0  -9      379.83      360.74     53.06 o 
  14   0  -9      976.01      973.55     76.14 o 
  16   0  -9     1395.60     1301.67    132.45 o 
  18   0  -9       89.08       86.71     70.99 o 
   1   1  -9      526.06      448.72     51.51 o 
   2   1  -9      257.84      281.66     26.27 o 
   3   1  -9     1843.83     1879.96     51.24 o 
   4   1  -9      534.29      485.36     37.85 o 
   5   1  -9     2783.88     2769.66     77.48 o 
   6   1  -9     1911.23     1788.66     87.25 o 
   7   1  -9     3053.36     2811.56    113.40 o 
   8   1  -9     3926.06     3777.27    144.84 o 
   9   1  -9     2694.21     2602.35    105.76 o 
  10   1  -9     3430.14     3453.62    101.99 o 
  11   1  -9     1843.24     1988.02     97.69 o 
  12   1  -9     1466.65     1646.59     65.44 o 
  13   1  -9      223.85      219.13     32.60 o 
  14   1  -9     1270.35     1304.38    107.44 o 
  15   1  -9      286.43      244.81     42.51 o 
  16   1  -9      396.13      452.16     52.31 o 
  17   1  -9      390.61      573.88     71.71 o 
  18   1  -9       28.53       47.86     50.37 o 
  19   1  -9       87.08      101.82     55.56 o 
   1   2  -9     8716.13     8660.48    259.67 o 
   2   2  -9      443.39      498.83     55.70 o 
   3   2  -9     6546.65     6289.94     92.71 o 
   4   2  -9     1183.45     1149.63     46.49 o 
   5   2  -9     2418.67     2533.91     95.26 o 
   6   2  -9      462.80      486.13     41.94 o 
   7   2  -9     1189.56     1096.04     70.21 o 
   8   2  -9     1759.63     1661.46     84.59 o 
   9   2  -9      718.56      689.93     49.65 o 
  10   2  -9      812.00      816.48     54.25 o 
  11   2  -9     1625.48     1711.54     91.56 o 
  12   2  -9      170.71      135.39     35.62 o 
  13   2  -9     2146.09     2109.22     86.65 o 
  14   2  -9       65.75       66.21     30.04 o 
  15   2  -9     1767.93     1954.90     87.89 o 
  16   2  -9       91.21       76.95     39.25 o 
  17   2  -9      728.47      847.61     69.20 o 
  18   2  -9       27.12       22.16     44.41 o 
  19   2  -9      133.42      106.71     56.60 o 
   0   3  -9     4274.00     4513.44    182.72 o 
   1   3  -9     5611.87     5367.00    145.87 o 
   2   3  -9     3685.60     3653.17     94.29 o 
   3   3  -9     6433.90     6188.66    114.16 o 
   4   3  -9      803.31      793.09     41.02 o 
   5   3  -9    10183.04     9863.71    150.75 o 
   6   3  -9     2031.21     1983.91     70.64 o 
   7   3  -9     6366.40     6419.89    108.62 o 
   8   3  -9     3051.27     3072.69    106.11 o 
   9   3  -9     2049.51     2146.55     79.17 o 
  10   3  -9      748.58      791.04     55.44 o 
  11   3  -9      402.37      373.65     52.97 o 
  12   3  -9      365.87      463.63     61.92 o 
  13   3  -9      112.05       99.71     42.95 o 
  14   3  -9      808.36      946.76     66.86 o 
  15   3  -9      109.02       98.48     36.96 o 
  16   3  -9      597.40      554.35     56.44 o 
  17   3  -9      428.37      564.03     56.84 o 
  18   3  -9      260.76      348.01     53.37 o 
   1   4  -9     5475.19     5259.56    205.35 o 
   2   4  -9      317.96      342.82     38.94 o 
   3   4  -9      973.19     1006.10     47.04 o 
   4   4  -9     2279.43     2224.13     64.01 o 
   5   4  -9     1814.33     1768.05     67.94 o 
   6   4  -9     1878.49     1900.47     60.81 o 
   7   4  -9     3010.84     3055.74     76.35 o 
   8   4  -9     1989.94     1964.71     63.61 o 
   9   4  -9      254.69      233.85     33.59 o 
  10   4  -9      339.29      360.29     56.70 o 
  11   4  -9     2704.14     2609.88    117.51 o 
  12   4  -9      582.22      484.93     61.43 o 
  13   4  -9      639.78      771.65     79.86 o 
  14   4  -9      252.69      319.97     58.29 o 
  15   4  -9      841.26      967.46    109.67 o 
  16   4  -9      101.01      138.84     40.45 o 
  17   4  -9      328.81      384.05     51.09 o 
  18   4  -9       92.44       98.73     55.75 o 
   0   5  -9     9755.33     9266.88    195.39 o 
   1   5  -9       32.43       56.51     19.95 o 
   2   5  -9     3009.60     2858.36    107.94 o 
   3   5  -9       69.18       70.79     19.02 o 
   4   5  -9     1084.35     1075.89     41.60 o 
   5   5  -9     4648.59     4434.24     90.91 o 
   6   5  -9     6005.31     5928.80    104.95 o 
   7   5  -9     1667.66     1643.80     69.60 o 
   8   5  -9      809.75      810.74     53.74 o 
   9   5  -9     1136.10     1092.91     62.44 o 
  10   5  -9      242.42      226.12     37.59 o 
  11   5  -9      676.01      604.52     66.57 o 
  12   5  -9      687.01      650.63     71.54 o 
  13   5  -9      379.35      362.12     68.13 o 
  14   5  -9      406.63      400.48     60.95 o 
  15   5  -9       62.54       53.35     33.78 o 
  16   5  -9      216.92      143.31     39.24 o 
  17   5  -9       33.31       57.39     39.48 o 
  18   5  -9      174.49      260.62     85.76 o 
   1   6  -9      953.03      896.18     34.52 o 
   2   6  -9      897.64      868.15     40.39 o 
   3   6  -9      874.53      891.29     39.96 o 
   4   6  -9      230.50      233.53     25.29 o 
   5   6  -9      235.68      255.90     35.35 o 
   6   6  -9      815.28      803.17     53.60 o 
   7   6  -9      968.62      900.98     54.37 o 
   8   6  -9     1544.25     1637.16     72.21 o 
   9   6  -9     1812.95     1738.89     75.57 o 
  10   6  -9     1284.08     1237.96     69.27 o 
  11   6  -9      439.60      484.14     52.53 o 
  12   6  -9        9.53        2.03     37.50 o 
  13   6  -9      687.18      686.18     75.88 o 
  14   6  -9      112.20      162.50     47.71 o 
  15   6  -9      737.78      904.42    169.62 o 
  16   6  -9      122.01      181.99     47.27 o 
  17   6  -9      828.77      833.51     88.09 o 
  18   6  -9      263.31      266.34     87.19 o 
   0   7  -9     4488.11     4164.31     87.82 o 
   1   7  -9      447.68      456.69     28.31 o 
   2   7  -9     2455.09     2284.40     61.20 o 
   3   7  -9      108.38       91.30     21.49 o 
   4   7  -9     2277.89     2348.47     80.64 o 
   5   7  -9     1053.02     1005.34     70.98 o 
   6   7  -9     1062.02     1046.46     59.45 o 
   7   7  -9      545.90      641.18     50.84 o 
   8   7  -9      856.59      907.93     61.69 o 
   9   7  -9      872.89      835.05     60.88 o 
  10   7  -9      420.41      498.80     51.28 o 
  11   7  -9      480.85      501.59     51.95 o 
  12   7  -9      963.59     1056.87     69.42 o 
  13   7  -9      351.27      448.19     69.80 o 
  14   7  -9      972.77     1052.26     86.63 o 
  15   7  -9      245.46      222.31     54.44 o 
  16   7  -9      624.43      612.33     75.66 o 
  17   7  -9       24.95        3.89     52.74 o 
   1   8  -9      634.13      620.25     37.49 o 
   2   8  -9      789.08      796.95     40.17 o 
   3   8  -9     1900.07     1865.00     57.85 o 
   4   8  -9     1944.14     1893.00     58.81 o 
   5   8  -9     4062.60     3878.23    107.14 o 
   6   8  -9     1951.70     2062.16     80.30 o 
   7   8  -9      121.31       99.09     31.18 o 
   8   8  -9     1458.82     1417.93     71.03 o 
   9   8  -9       51.69       25.48     31.50 o 
  10   8  -9     3950.77     4144.08    123.79 o 
  11   8  -9      304.72      362.13     48.12 o 
  12   8  -9      785.68      754.60     64.49 o 
  13   8  -9      117.33      156.80     40.56 o 
  14   8  -9      156.53      183.67     61.46 o 
  15   8  -9      374.62      405.97     86.48 o 
  16   8  -9      112.28      135.42     53.25 o 
   0   9  -9     4604.93     4749.93    108.33 o 
   1   9  -9      210.02      198.65     27.08 o 
   2   9  -9     1242.23     1242.16     47.82 o 
   3   9  -9     1195.64     1239.70     48.68 o 
   4   9  -9     2456.34     2373.34     66.26 o 
   5   9  -9      925.22      891.44     46.12 o 
   6   9  -9     1462.95     1442.32     74.37 o 
   7   9  -9      555.61      491.25     77.59 o 
   8   9  -9     1020.81     1047.65     65.19 o 
   9   9  -9       32.16       22.81     31.98 o 
  10   9  -9      738.06      695.86     96.97 o 
  11   9  -9        4.37       15.07     35.91 o 
  12   9  -9      811.65      808.54     67.73 o 
  13   9  -9       11.21       55.30     39.94 o 
  14   9  -9      446.13      470.63     58.60 o 
  15   9  -9      205.82      270.86     58.63 o 
  16   9  -9      238.34      319.14     66.23 o 
   1  10  -9     1070.83     1040.97     46.38 o 
   2  10  -9      744.66      675.16     58.31 o 
   3  10  -9     1630.97     1658.86     56.23 o 
   4  10  -9       64.61       57.79     22.36 o 
   5  10  -9     2036.52     2005.67     63.38 o 
   6  10  -9        0.86        1.57     23.34 o 
   7  10  -9       76.96       69.39     25.39 o 
   8  10  -9      901.51      881.62     65.42 o 
   9  10  -9       94.65       16.20     33.16 o 
  10  10  -9     1170.69     1146.05     72.39 o 
  11  10  -9      103.66       15.91     36.71 o 
  12  10  -9      341.81      278.38     45.76 o 
  13  10  -9       51.79        6.43     39.34 o 
  14  10  -9      488.59      611.84     65.55 o 
  15  10  -9       55.14      113.85     46.17 o 
   0  11  -9      329.54      332.65     54.00 o 
   1  11  -9      574.88      535.34     47.29 o 
   2  11  -9      256.54      238.95     29.75 o 
   3  11  -9       31.68       14.58     24.51 o 
   4  11  -9     1348.47     1222.43     51.33 o 
   5  11  -9      698.01      759.56     45.71 o 
   6  11  -9      222.79      227.24     30.96 o 
   7  11  -9      927.27      936.05     50.59 o 
   8  11  -9      719.51      745.46     63.99 o 
   9  11  -9      357.94      287.62     46.39 o 
  10  11  -9      749.86      652.24     62.86 o 
  11  11  -9      162.11      153.25     43.19 o 
  12  11  -9      244.06      238.93     47.57 o 
  13  11  -9      235.15      279.28     68.26 o 
  14  11  -9      564.83      682.70     72.90 o 
  15  11  -9       26.75       81.95    101.48 o 
   1  12  -9     1361.28     1349.24     65.48 o 
   2  12  -9      912.88      952.37     58.43 o 
   3  12  -9      856.05      886.26     48.61 o 
   4  12  -9     2294.90     2215.05     75.53 o 
   5  12  -9       80.70       69.51     26.01 o 
   6  12  -9     2254.38     2160.50     76.94 o 
   7  12  -9      219.61      173.41     56.37 o 
   8  12  -9     1312.52     1410.16     93.85 o 
   9  12  -9       24.66      -16.60     36.40 o 
  10  12  -9      590.91      686.31     65.91 o 
  11  12  -9       87.61      128.08     43.82 o 
  12  12  -9       97.65      141.05     47.23 o 
  13  12  -9        7.81        2.16     44.03 o 
  14  12  -9       28.83       20.49     95.77 o 
   0  13  -9     5810.55     5947.02    284.44 o 
   1  13  -9      432.60      440.56     46.30 o 
   2  13  -9     3904.44     3908.18    106.98 o 
   3  13  -9      251.19      280.48     39.66 o 
   4  13  -9     1243.79     1237.21     59.97 o 
   5  13  -9       56.39      110.18     36.92 o 
   6  13  -9        8.68       50.89     44.34 o 
   7  13  -9       25.42       -2.14     33.93 o 
   8  13  -9       31.94       40.59     36.93 o 
   9  13  -9      114.47      112.35     43.57 o 
  10  13  -9      670.71      869.64     74.13 o 
  11  13  -9        1.29      -42.29     42.29 o 
  12  13  -9      422.26      494.61     65.02 o 
  13  13  -9      101.38       60.73    133.41 o 
   1  14  -9     1225.91     1203.85     65.42 o 
   2  14  -9      407.83      403.91     45.26 o 
   3  14  -9      344.59      373.60     53.72 o 
   4  14  -9      976.83     1046.98     81.11 o 
   5  14  -9      665.40      699.34     70.76 o 
   6  14  -9     1053.48     1002.35     72.68 o 
   7  14  -9      901.12      846.60     67.00 o 
   8  14  -9     1070.37     1037.07    109.23 o 
   9  14  -9      291.87      316.11     54.24 o 
  10  14  -9      332.88      244.44     51.26 o 
  11  14  -9      134.60      157.59     54.22 o 
  12  14  -9       66.33       21.15     57.80 o 
   0  15  -9      818.86      978.32     89.54 o 
   1  15  -9       29.03        1.18     40.89 o 
   2  15  -9      653.20      580.32     63.64 o 
   3  15  -9      367.89      451.23     57.94 o 
   4  15  -9      227.42      191.87     72.74 o 
   5  15  -9       71.06       99.11     47.51 o 
   6  15  -9       66.22        7.74     41.25 o 
   7  15  -9      334.49      386.63     53.17 o 
   8  15  -9      473.72      410.11     58.01 o 
   9  15  -9      380.40      258.69     50.49 o 
  10  15  -9      498.38      492.87     64.81 o 
  11  15  -9      437.75      295.49     70.58 o 
   1  16  -9      258.66      236.04     65.63 o 
   2  16  -9      179.85      161.85     46.86 o 
   3  16  -9       28.78       -3.22     44.58 o 
   4  16  -9       97.23      145.49     47.82 o 
   5  16  -9       36.24       56.67     57.62 o 
   6  16  -9      251.33      335.75     55.86 o 
   7  16  -9      148.56      144.55     50.15 o 
   8  16  -9       36.24       18.15     40.31 o 
   9  16  -9       55.79       31.65     46.09 o 
  10  16  -9      149.70      192.01     83.86 o 
   0  17  -9      521.55      544.11    125.78 o 
   1  17  -9      283.61      418.75     83.38 o 
   2  17  -9      131.44      125.95     65.19 o 
   3  17  -9       22.50       20.69     60.60 o 
   4  17  -9       43.24        5.21     61.09 o 
   5  17  -9      284.59      324.34     65.05 o 
   6  17  -9       59.50        1.16     56.39 o 
   7  17  -9      311.66      177.72     90.53 o 
   8  17  -9       82.11      104.82     85.76 o 
   2   0  -8     9768.79     9550.71    390.93 o 
   4   0  -8    14351.22    14318.17    180.24 o 
   6   0  -8     2896.80     3004.03    148.18 o 
   8   0  -8     3474.23     3423.79    159.61 o 
  10   0  -8      242.64      291.11     67.18 o 
  12   0  -8      471.37      522.09     67.18 o 
  14   0  -8      768.79      653.81     67.87 o 
  16   0  -8      479.09      457.52     63.73 o 
  18   0  -8      296.96      296.35     81.00 o 
  20   0  -8      108.50      177.24     87.19 o 
   1   1  -8     1716.09     1612.57     77.56 o 
   2   1  -8     1529.20     1521.22     45.05 o 
   3   1  -8     2315.48     2455.96     45.39 o 
   4   1  -8     1041.51     1057.15     36.76 o 
   5   1  -8     6107.39     6197.91    111.79 o 
   6   1  -8     4314.00     4188.43     90.54 o 
   7   1  -8      729.42      776.84     46.47 o 
   8   1  -8     2657.57     2667.26     99.73 o 
   9   1  -8      631.39      612.37     62.18 o 
  10   1  -8     1380.75     1392.14     64.54 o 
  11   1  -8      788.21      792.17     52.35 o 
  12   1  -8     1422.73     1473.71     58.79 o 
  13   1  -8      234.46      297.14     33.16 o 
  14   1  -8      578.65      618.30     56.46 o 
  15   1  -8      666.48      737.01     75.59 o 
  16   1  -8      647.15      628.12     56.62 o 
  17   1  -8      669.01      636.88     62.41 o 
  18   1  -8      361.04      455.07     66.13 o 
  19   1  -8      163.49      193.47     55.24 o 
  20   1  -8      321.08      380.21     96.72 o 
   1   2  -8     2749.33     2784.03    182.48 o 
   2   2  -8     5691.42     5809.20    106.44 o 
   3   2  -8    11956.37    12020.76    223.09 o 
   4   2  -8     2931.79     2840.93     65.58 o 
   5   2  -8     4654.87     4436.24     94.39 o 
   6   2  -8     2046.84     2123.77     67.60 o 
   7   2  -8     9364.90     8946.52    135.15 o 
   8   2  -8      932.61      997.86     44.90 o 
   9   2  -8     4640.48     4601.65     88.72 o 
  10   2  -8      124.80      116.03     28.79 o 
  11   2  -8     2112.03     2071.25    167.95 o 
  12   2  -8       65.73       36.71     25.93 o 
  13   2  -8       63.70       38.54     27.36 o 
  14   2  -8      234.45      279.82     43.16 o 
  15   2  -8      416.75      485.02     49.27 o 
  16   2  -8       25.66       21.55     34.15 o 
  17   2  -8      631.79      616.84     57.56 o 
  18   2  -8       82.71       98.99     42.16 o 
  19   2  -8      200.59      282.13     48.72 o 
   1   3  -8     9836.55     9584.88    183.78 o 
   2   3  -8      339.14      366.63     36.61 o 
   3   3  -8     9893.36     9946.13    143.02 o 
   4   3  -8      517.86      461.15     49.79 o 
   5   3  -8      968.69      943.31     49.77 o 
   6   3  -8     1996.79     1952.19     66.49 o 
   7   3  -8      401.52      401.37     36.45 o 
   8   3  -8     1676.31     1667.25     56.33 o 
   9   3  -8      513.05      562.31     56.91 o 
  10   3  -8      797.28      843.66     46.38 o 
  11   3  -8      841.27      832.43     55.73 o 
  12   3  -8      193.31      236.57     46.24 o 
  13   3  -8     2976.09     2963.54    176.29 o 
  14   3  -8       56.93       68.90     30.42 o 
  15   3  -8     1854.21     1933.47     84.44 o 
  16   3  -8       72.95      119.53     34.73 o 
  17   3  -8      623.96      745.42     63.71 o 
  18   3  -8       58.92       45.32     39.14 o 
  19   3  -8      302.51      337.88     64.08 o 
   0   4  -8    11882.79    11798.52    206.86 o 
   1   4  -8      162.52      149.42     33.12 o 
   2   4  -8     2651.73     2518.32     77.36 o 
   3   4  -8     4620.99     4447.91     83.04 o 
   4   4  -8     1079.38     1029.02     43.46 o 
   5   4  -8     3789.95     3703.58     97.00 o 
   6   4  -8     1494.46     1488.82     55.84 o 
   7   4  -8    10910.57    11124.23    138.46 o 
   8   4  -8      768.11      723.39     40.72 o 
   9   4  -8      220.63      208.78     27.86 o 
  10   4  -8     1503.97     1539.09     95.31 o 
  11   4  -8      430.58      495.10     46.31 o 
  12   4  -8      554.51      574.14    110.78 o 
  13   4  -8       90.33       94.94     41.10 o 
  14   4  -8     1437.51     1320.67     88.14 o 
  15   4  -8      314.12      334.74     45.12 o 
  16   4  -8      948.77     1089.78     90.66 o 
  17   4  -8      503.54      590.72     57.54 o 
  18   4  -8      468.60      565.23     89.57 o 
  19   4  -8      220.81      248.32     63.09 o 
   1   5  -8     2571.73     2743.45     64.18 o 
   2   5  -8     1787.68     1775.16     62.87 o 
   3   5  -8     4453.17     4482.81     82.25 o 
   4   5  -8       83.67       87.99     17.09 o 
   5   5  -8     3214.75     3088.36     87.48 o 
   6   5  -8     1897.07     1920.89     63.41 o 
   7   5  -8     2121.90     2177.80    103.62 o 
   8   5  -8     1300.62     1296.53     62.57 o 
   9   5  -8      755.13      789.22     53.30 o 
  10   5  -8      387.03      408.39     42.88 o 
  11   5  -8       21.56        8.85     25.62 o 
  12   5  -8      949.78      996.82     62.45 o 
  13   5  -8      376.23      319.88     51.36 o 
  14   5  -8      362.55      320.12     95.05 o 
  15   5  -8      400.11      427.86     63.11 o 
  16   5  -8      111.55       95.66     35.38 o 
  17   5  -8       20.81       22.57     46.02 o 
  18   5  -8       16.89       35.48     47.99 o 
  19   5  -8      223.18      144.84     84.33 o 
   0   6  -8      165.93      221.47     28.29 o 
   1   6  -8      227.82      204.64     19.63 o 
   2   6  -8     2380.79     2312.77     48.71 o 
   3   6  -8      494.41      475.39     31.10 o 
   4   6  -8     1101.64     1165.66     40.66 o 
   5   6  -8     3676.30     3500.44     77.15 o 
   6   6  -8      951.75      920.59     52.57 o 
   7   6  -8     1486.16     1512.88     95.20 o 
   8   6  -8      531.34      494.10     46.28 o 
   9   6  -8      422.70      447.55     44.07 o 
  10   6  -8     3814.37     3752.59    158.67 o 
  11   6  -8      285.54      350.54     44.03 o 
  12   6  -8     2257.39     2277.85     99.97 o 
  13   6  -8      988.26      999.22     65.70 o 
  14   6  -8      415.27      394.22     83.14 o 
  15   6  -8      290.43      258.29     54.19 o 
  16   6  -8     1051.89     1236.09     91.45 o 
  17   6  -8      164.46      243.77     76.23 o 
  18   6  -8      288.29      334.58     64.01 o 
   1   7  -8     2370.60     2306.01     53.27 o 
   2   7  -8     3526.67     3577.33     61.09 o 
   3   7  -8      720.01      734.54     37.87 o 
   4   7  -8     3429.62     3293.83     90.72 o 
   5   7  -8     2383.74     2382.74     80.21 o 
   6   7  -8     1652.65     1778.86     70.92 o 
   7   7  -8      407.52      382.02     41.95 o 
   8   7  -8     2504.31     2555.55     88.48 o 
   9   7  -8        7.07       19.09     27.08 o 
  10   7  -8      751.26      798.51     58.97 o 
  11   7  -8       20.88       59.81     30.05 o 
  12   7  -8      128.58       80.36     33.53 o 
  13   7  -8     1108.32     1169.13    104.76 o 
  14   7  -8      243.43      177.83     41.58 o 
  15   7  -8      583.81      687.34     95.77 o 
  16   7  -8       14.40        5.96     42.79 o 
  17   7  -8      516.21      594.28     73.74 o 
  18   7  -8      207.87      317.79     91.96 o 
   0   8  -8     5344.38     5363.38    108.37 o 
   1   8  -8     1610.34     1598.02     42.84 o 
   2   8  -8     4758.60     4660.16     83.64 o 
   3   8  -8      775.83      725.81     38.41 o 
   4   8  -8      408.21      429.24     32.99 o 
   5   8  -8     1220.88     1170.11     60.00 o 
   6   8  -8     1134.58     1161.11     81.76 o 
   7   8  -8     3103.39     2899.68     94.26 o 
   8   8  -8      107.96       89.19     28.19 o 
   9   8  -8       49.79       63.46     30.82 o 
  10   8  -8     2264.47     2168.44    149.95 o 
  11   8  -8     1747.73     1759.36     83.52 o 
  12   8  -8     1911.45     2006.20    167.52 o 
  13   8  -8       14.66       19.98     43.34 o 
  14   8  -8     1633.61     1593.05    102.58 o 
  15   8  -8      190.06      146.02     47.94 o 
  16   8  -8      319.56      353.07     64.28 o 
  17   8  -8      254.73      462.28    121.97 o 
   1   9  -8      371.94      378.78     31.53 o 
   2   9  -8      168.47      192.50     25.44 o 
   3   9  -8      718.12      722.74     37.97 o 
   4   9  -8     1367.51     1393.10     50.25 o 
   5   9  -8      180.98      180.54     26.52 o 
   6   9  -8      954.69      895.48     54.93 o 
   7   9  -8     1587.39     1594.64     72.95 o 
   8   9  -8     2220.52     2029.00     84.07 o 
   9   9  -8     1646.54     1622.80     78.54 o 
  10   9  -8     1413.20     1546.81     77.92 o 
  11   9  -8     1611.27     1652.63     82.14 o 
  12   9  -8     1218.26     1237.47     74.50 o 
  13   9  -8      545.14      581.90     57.85 o 
  14   9  -8       91.98       78.44     41.89 o 
  15   9  -8      604.51      721.85     70.52 o 
  16   9  -8      316.09      313.23     56.64 o 
   0  10  -8      456.99      478.73    106.49 o 
   1  10  -8       37.70       32.34     19.60 o 
   2  10  -8      294.75      241.44     29.45 o 
   3  10  -8      296.65      246.31     27.16 o 
   4  10  -8      883.25      853.08     41.25 o 
   5  10  -8     2111.36     2057.89     61.39 o 
   6  10  -8       56.33       52.33     23.07 o 
   7  10  -8     1779.50     1684.95     76.87 o 
   8  10  -8      899.08      881.09     61.57 o 
   9  10  -8      690.14      713.18     58.71 o 
  10  10  -8      134.69      115.95     37.19 o 
  11  10  -8      263.16      278.31     44.15 o 
  12  10  -8       32.52       45.36     37.05 o 
  13  10  -8      109.62       76.96     39.53 o 
  14  10  -8      114.75      127.75     41.61 o 
  15  10  -8       23.93       48.09     41.78 o 
  16  10  -8       48.05      138.70     50.30 o 
   1  11  -8     1192.03     1274.32     59.21 o 
   2  11  -8      438.18      449.08     35.72 o 
   3  11  -8      518.34      551.72     51.85 o 
   4  11  -8     1476.50     1468.32     54.00 o 
   5  11  -8       14.43       34.80     22.34 o 
   6  11  -8      137.82      174.54     29.60 o 
   7  11  -8      703.83      780.21     49.48 o 
   8  11  -8      385.85      372.29     48.26 o 
   9  11  -8     1129.05     1187.75     73.10 o 
  10  11  -8      131.77      132.04     37.53 o 
  11  11  -8      797.39      865.71     83.33 o 
  12  11  -8       56.76       60.50     38.97 o 
  13  11  -8      815.11      868.18     72.41 o 
  14  11  -8      186.04      216.22     46.00 o 
  15  11  -8      314.48      221.35     54.51 o 
   0  12  -8      401.32      416.29     60.03 o 
   1  12  -8      218.32      195.56     32.42 o 
   2  12  -8     3696.32     3721.46     98.07 o 
   3  12  -8     1015.23      968.80     47.67 o 
   4  12  -8      684.09      652.72     46.37 o 
   5  12  -8      878.15      946.49     53.42 o 
   6  12  -8      570.67      550.54     52.65 o 
   7  12  -8      520.19      460.16     51.00 o 
   8  12  -8      970.83      878.93     64.99 o 
   9  12  -8     1406.90     1447.89     90.30 o 
  10  12  -8      349.11      362.00     49.95 o 
  11  12  -8      513.75      560.12     62.68 o 
  12  12  -8      833.79      774.31     76.72 o 
  13  12  -8       31.04       72.68     42.98 o 
  14  12  -8      206.98      128.39     47.36 o 
  15  12  -8       16.08      118.16    102.44 o 
   1  13  -8       97.01      118.77     31.14 o 
   2  13  -8      638.13      727.08     54.27 o 
   3  13  -8      380.16      352.32     40.52 o 
   4  13  -8     2336.78     2319.81     79.92 o 
   5  13  -8       63.22       45.54     44.07 o 
   6  13  -8     2474.88     2515.31     97.10 o 
   7  13  -8      767.31      786.61     66.92 o 
   8  13  -8     2719.04     2561.82    121.83 o 
   9  13  -8      497.13      551.78     59.45 o 
  10  13  -8      840.45      809.78     84.94 o 
  11  13  -8      189.53      167.28     47.39 o 
  12  13  -8      735.72      750.08     70.59 o 
  13  13  -8      296.76      300.76     53.86 o 
  14  13  -8        2.60       62.89     91.96 o 
   0  14  -8     3046.82     3214.39    174.14 o 
   1  14  -8      336.71      331.09     41.55 o 
   2  14  -8     2553.67     2595.96    125.70 o 
   3  14  -8       64.52        8.97     34.76 o 
   4  14  -8      772.40      721.50     66.12 o 
   5  14  -8      121.72      166.67     35.27 o 
   6  14  -8      352.52      362.14     78.06 o 
   7  14  -8      165.14      236.58     43.77 o 
   8  14  -8      310.34      249.34     46.55 o 
   9  14  -8      423.62      453.70     54.46 o 
  10  14  -8      525.63      510.78     59.66 o 
  11  14  -8      177.62      183.37     49.59 o 
  12  14  -8      412.02      325.64     55.87 o 
  13  14  -8      104.91      121.02    100.77 o 
   1  15  -8     1243.19     1329.72     79.23 o 
   2  15  -8      155.62      115.05     42.61 o 
   3  15  -8     1052.39     1142.00     81.29 o 
   4  15  -8      585.95      611.16     62.80 o 
   5  15  -8     1104.39     1249.95     81.08 o 
   6  15  -8      403.42      375.25     43.69 o 
   7  15  -8      368.45      396.42     50.90 o 
   8  15  -8      863.97      672.87     75.72 o 
   9  15  -8       77.65       50.10     41.99 o 
  10  15  -8      390.88      356.13     54.95 o 
  11  15  -8      164.08      117.00     47.99 o 
  12  15  -8       48.16        9.35     58.47 o 
   0  16  -8      252.36      345.43    100.06 o 
   1  16  -8       64.30      110.94     53.20 o 
   2  16  -8      262.78      334.84     72.24 o 
   3  16  -8       65.38       86.74     43.06 o 
   4  16  -8      127.35        0.96     40.34 o 
   5  16  -8       79.24       73.63     44.94 o 
   6  16  -8      192.54      149.82     49.57 o 
   7  16  -8      197.49      180.74     40.44 o 
   8  16  -8      505.24      436.20     49.85 o 
   9  16  -8      219.31      192.54     46.32 o 
  10  16  -8      383.71      352.33     86.53 o 
  11  16  -8      125.48      122.92     74.80 o 
   1  17  -8     1002.75     1221.83    116.39 o 
   2  17  -8       15.71        6.84     58.13 o 
   3  17  -8      219.68      201.12     64.64 o 
   4  17  -8       30.73       28.39     54.84 o 
   5  17  -8      149.55      186.73     53.44 o 
   6  17  -8      153.02      168.24     48.33 o 
   7  17  -8       24.67       35.77     48.92 o 
   8  17  -8      229.48      199.55     72.18 o 
   9  17  -8       57.84       16.98    103.87 o 
   0  18  -8      879.42      994.36    149.61 o 
   1  18  -8       27.88      -36.21     55.72 o 
   2  18  -8      252.87      319.59     72.18 o 
   3  18  -8      117.36      106.42     66.03 o 
   4  18  -8       31.66        2.96     60.28 o 
   2   0  -7      309.83      407.26     34.95 o 
   4   0  -7    11790.55    11488.59    518.38 o 
   6   0  -7     3666.69     3537.36    188.44 o 
   8   0  -7     4186.18     4319.52    171.05 o 
  10   0  -7     4268.35     4372.46    129.52 o 
  12   0  -7     2175.96     2098.97     93.65 o 
  14   0  -7      985.24      976.55     71.06 o 
  16   0  -7      127.35      148.03     40.60 o 
  18   0  -7      296.80      350.19     79.09 o 
  20   0  -7      423.69      469.31     99.58 o 
   2   1  -7     4322.80     4646.82     68.67 o 
   3   1  -7     3152.76     3219.95     47.71 o 
   4   1  -7      544.39      578.47     28.25 o 
   5   1  -7     5352.26     5274.36    137.27 o 
   6   1  -7      771.75      790.85     31.61 o 
   7   1  -7     5299.36     5086.40    117.85 o 
   8   1  -7     1307.52     1298.52     53.74 o 
   9   1  -7     2904.60     2897.99     83.02 o 
  10   1  -7     1943.50     1995.86     71.84 o 
  11   1  -7      251.49      259.87     29.77 o 
  12   1  -7     3181.55     3222.18     81.25 o 
  13   1  -7      477.40      479.04     45.18 o 
  14   1  -7     3794.36     3802.80     91.73 o 
  15   1  -7       85.20       97.49     27.00 o 
  16   1  -7      613.25      713.24     58.01 o 
  17   1  -7       39.71       91.25     34.63 o 
  18   1  -7      981.01     1119.99     84.75 o 
  19   1  -7      229.78      259.85     56.26 o 
  20   1  -7      235.79      372.59     94.34 o 
   1   2  -7     1904.87     1781.58     76.42 o 
   2   2  -7        6.75       -8.39     14.97 o 
   3   2  -7     5489.62     5155.08     81.34 o 
   4   2  -7     4121.76     4041.11     84.37 o 
   5   2  -7     9630.70     9535.80    130.73 o 
   6   2  -7     2104.54     2060.66     63.57 o 
   7   2  -7     2165.88     2365.18     80.42 o 
   8   2  -7     2059.40     2050.87     57.85 o 
   9   2  -7     3850.11     3651.44     77.89 o 
  10   2  -7      816.69      805.93     49.54 o 
  11   2  -7      769.09      732.24     47.98 o 
  12   2  -7       78.20       73.31     23.04 o 
  13   2  -7     2271.85     2395.49     71.84 o 
  14   2  -7       75.51       89.41     26.64 o 
  15   2  -7     1600.61     1712.44     76.21 o 
  16   2  -7       10.30       33.02     31.73 o 
  17   2  -7     1531.12     1724.61     81.37 o 
  18   2  -7       77.43       42.59     37.39 o 
  19   2  -7      117.84      110.60     50.60 o 
  20   2  -7      105.67      249.66     88.62 o 
   0   3  -7     9974.84    11044.40    184.79 o 
   1   3  -7     2274.50     2271.56    126.50 o 
   2   3  -7     3317.99     3274.87     79.43 o 
   3   3  -7     2549.91     2521.46     58.93 o 
   4   3  -7     3231.04     3242.32     99.44 o 
   5   3  -7    14379.52    13846.54    162.35 o 
   6   3  -7     4299.09     4245.29     78.98 o 
   7   3  -7     4113.27     4271.88     81.01 o 
   8   3  -7      678.21      631.54     38.72 o 
   9   3  -7     5214.82     5304.30     94.30 o 
  10   3  -7      836.23      862.66     43.17 o 
  11   3  -7       72.20      116.78     26.89 o 
  12   3  -7     1969.97     1935.31     96.06 o 
  13   3  -7      307.00      317.16     40.30 o 
  14   3  -7      721.85      743.97     53.17 o 
  15   3  -7      273.62      339.03     41.38 o 
  16   3  -7      393.85      469.81     49.31 o 
  17   3  -7      429.23      484.65     49.70 o 
  18   3  -7      266.34      293.90     75.76 o 
  19   3  -7      642.46      695.24    207.02 o 
  20   3  -7       60.77      162.85     57.51 o 
   1   4  -7     3861.71     3668.26    171.28 o 
   2   4  -7       44.16       59.24     27.35 o 
   3   4  -7     4973.59     4876.81     81.05 o 
   4   4  -7     5025.60     4862.19     78.00 o 
   5   4  -7     1202.04     1246.75     45.51 o 
   6   4  -7     2216.27     2244.11     88.65 o 
   7   4  -7      147.22      179.26     22.52 o 
   8   4  -7     2180.38     2143.89     60.19 o 
   9   4  -7      196.83      229.03     28.10 o 
  10   4  -7      763.19      831.83     54.29 o 
  11   4  -7     1619.07     1715.83     72.83 o 
  12   4  -7     2785.36     2795.11    115.54 o 
  13   4  -7     4278.87     4047.44    194.87 o 
  14   4  -7      923.97      867.29     57.40 o 
  15   4  -7     1078.91     1094.28     67.30 o 
  16   4  -7      337.03      298.38     42.22 o 
  17   4  -7       90.08      100.75     58.37 o 
  18   4  -7      456.02      546.93     72.92 o 
  19   4  -7       37.01       58.68     49.96 o 
  20   4  -7       53.27      126.26     80.04 o 
   0   5  -7    10873.56    10529.42    187.64 o 
   1   5  -7       69.47      108.30     15.99 o 
   2   5  -7     9285.77     9246.22    218.69 o 
   3   5  -7     2512.35     2460.35    112.18 o 
   4   5  -7     5935.12     6013.78    106.77 o 
   5   5  -7     4777.56     4762.19    115.96 o 
   6   5  -7     2105.02     2031.75     57.14 o 
   7   5  -7     5098.41     5141.76    172.27 o 
   8   5  -7      387.53      358.23     50.44 o 
   9   5  -7     2952.25     2768.64     86.76 o 
  10   5  -7     1470.56     1549.81     67.62 o 
  11   5  -7      191.51      171.52     45.37 o 
  12   5  -7      340.50      384.65     42.73 o 
  13   5  -7       76.99      122.50     37.89 o 
  14   5  -7     1245.15     1237.68     83.53 o 
  15   5  -7      605.04      698.55     59.22 o 
  16   5  -7      769.59      915.87     64.47 o 
  17   5  -7       57.18       18.76     46.65 o 
  18   5  -7      375.97      437.61     72.24 o 
  19   5  -7       55.87       69.53     54.24 o 
   1   6  -7      729.45      891.47     30.37 o 
   2   6  -7     2955.06     2920.31     51.70 o 
   3   6  -7     3043.88     2886.17     59.13 o 
   4   6  -7     5908.17     5583.39     78.05 o 
   5   6  -7      909.36      878.57     40.52 o 
   6   6  -7      679.82      712.50     45.84 o 
   7   6  -7     3511.44     3428.29     97.75 o 
   8   6  -7     5306.30     5124.57    117.16 o 
   9   6  -7     2198.39     2145.50    153.52 o 
  10   6  -7      269.56      294.26     39.61 o 
  11   6  -7      726.16      761.70     57.08 o 
  12   6  -7      488.88      399.88     44.37 o 
  13   6  -7      881.58      985.57     72.39 o 
  14   6  -7      738.67      711.36     72.38 o 
  15   6  -7     1023.09     1131.56     66.34 o 
  16   6  -7      825.57      881.96    102.20 o 
  17   6  -7      946.97     1036.69     83.70 o 
  18   6  -7       82.54       86.00     56.22 o 
  19   6  -7      191.51      259.04     60.75 o 
   0   7  -7    17824.15    17854.93    188.64 o 
   1   7  -7      913.66      933.24     31.75 o 
   2   7  -7     9493.58     9452.11     94.44 o 
   3   7  -7      422.80      463.13     25.30 o 
   4   7  -7     2173.04     2164.08     71.42 o 
   5   7  -7     5418.97     5061.99    110.93 o 
   6   7  -7       57.56       85.10     25.22 o 
   7   7  -7     1106.39     1128.53     57.94 o 
   8   7  -7      105.63       72.35     27.81 o 
   9   7  -7     4709.70     4899.77    143.43 o 
  10   7  -7      336.82      322.31     40.38 o 
  11   7  -7      947.42      908.06     58.61 o 
  12   7  -7     1151.26     1110.44     65.44 o 
  13   7  -7      571.13      691.57     59.93 o 
  14   7  -7      971.74      996.89     83.38 o 
  15   7  -7        1.99      -10.22     41.58 o 
  16   7  -7      298.03      391.60     94.81 o 
  17   7  -7       42.93       -3.86     45.69 o 
  18   7  -7      381.29      486.01     72.60 o 
   1   8  -7     2442.12     2363.26     48.86 o 
   2   8  -7     1462.78     1464.09     38.82 o 
   3   8  -7      837.68      892.02     38.11 o 
   4   8  -7     4684.44     4479.58     80.73 o 
   5   8  -7     1320.80     1293.88     59.53 o 
   6   8  -7     4150.78     4121.25    104.70 o 
   7   8  -7     1437.87     1465.82     66.80 o 
   8   8  -7     1278.34     1247.19     63.91 o 
   9   8  -7       84.45       93.03     29.34 o 
  10   8  -7     1547.19     1531.53     73.54 o 
  11   8  -7      567.98      541.71     56.93 o 
  12   8  -7      132.24       83.71     32.95 o 
  13   8  -7      259.77      270.56     49.54 o 
  14   8  -7       91.81       88.11     36.30 o 
  15   8  -7      211.34      284.51     56.42 o 
  16   8  -7      291.81      254.91     53.83 o 
  17   8  -7      190.07      231.94     70.28 o 
  18   8  -7      444.14      462.99     80.04 o 
   0   9  -7     3746.98     3831.95     89.92 o 
   1   9  -7      399.58      443.96     27.45 o 
   2   9  -7     6346.97     6085.11    107.57 o 
   3   9  -7     1182.02     1126.91     43.30 o 
   4   9  -7     3034.95     2941.16     67.53 o 
   5   9  -7     2300.65     2274.20     76.43 o 
   6   9  -7      839.93      792.24     52.79 o 
   7   9  -7      332.65      329.84     41.02 o 
   8   9  -7      661.60      770.72     56.30 o 
   9   9  -7      383.14      374.63     44.40 o 
  10   9  -7     1264.50     1241.95     78.20 o 
  11   9  -7       46.61       52.11     32.28 o 
  12   9  -7     1309.71     1397.29     76.35 o 
  13   9  -7       47.15       46.40     35.89 o 
  14   9  -7      167.32      172.32     40.58 o 
  15   9  -7      600.75      572.72     69.10 o 
  16   9  -7      188.05      164.38     51.54 o 
  17   9  -7      351.02      343.58     67.50 o 
   1  10  -7     4666.41     4684.83     84.07 o 
   2  10  -7        8.11       13.54     19.86 o 
   3  10  -7     2874.30     2699.14     71.70 o 
   4  10  -7      440.03      401.44     31.66 o 
   5  10  -7      954.14     1006.51     43.11 o 
   6  10  -7      518.08      460.16     34.94 o 
   7  10  -7      114.25       93.51     29.54 o 
   8  10  -7      640.98      660.09     56.78 o 
   9  10  -7      129.14      112.65     33.14 o 
  10  10  -7      518.47      526.19     52.40 o 
  11  10  -7      483.41      525.87     55.96 o 
  12  10  -7      304.97      399.58     65.32 o 
  13  10  -7      489.07      533.95     57.81 o 
  14  10  -7      291.83      244.96     63.58 o 
  15  10  -7       77.71       98.46     41.42 o 
  16  10  -7      220.43      238.60     55.56 o 
   0  11  -7      105.22      104.29     39.56 o 
   1  11  -7      117.47      115.43     23.06 o 
   2  11  -7     1204.09     1200.24     46.68 o 
   3  11  -7       78.19       74.84     23.07 o 
   4  11  -7     1504.34     1503.96     58.42 o 
   5  11  -7     1652.07     1569.34     53.26 o 
   6  11  -7      320.05      290.38     30.16 o 
   7  11  -7     2819.02     2767.38     96.09 o 
   8  11  -7      304.20      310.68     43.79 o 
   9  11  -7     1500.30     1470.94     76.31 o 
  10  11  -7      230.68      295.71     44.18 o 
  11  11  -7      426.39      451.21     51.49 o 
  12  11  -7       15.89       -7.44     34.68 o 
  13  11  -7      728.48      776.05     70.10 o 
  14  11  -7      478.63      487.01     58.11 o 
  15  11  -7      285.51      259.86     50.81 o 
  16  11  -7       48.72       95.19     52.05 o 
   1  12  -7     2121.75     2061.58     72.10 o 
   2  12  -7      538.16      462.05     35.26 o 
   3  12  -7     2809.73     2771.19     71.13 o 
   4  12  -7     1092.89     1082.65     52.74 o 
   5  12  -7      227.64      234.65     42.73 o 
   6  12  -7     1607.40     1546.02     73.68 o 
   7  12  -7      427.58      399.86     70.78 o 
   8  12  -7     1934.66     1929.88     85.37 o 
   9  12  -7      110.55       88.65     36.15 o 
  10  12  -7     1667.06     1564.84     80.68 o 
  11  12  -7      400.22      451.53     54.61 o 
  12  12  -7      291.61      382.69     52.07 o 
  13  12  -7       65.79       52.61     50.26 o 
  14  12  -7       88.33       65.60     54.88 o 
  15  12  -7       48.34      114.43     45.19 o 
   0  13  -7     2385.17     2590.78    125.55 o 
   1  13  -7      130.80       92.58     28.10 o 
   2  13  -7     2405.43     2413.84     79.34 o 
   3  13  -7       49.87       50.58     22.61 o 
   4  13  -7      663.43      739.10     52.30 o 
   5  13  -7      158.68      232.21     59.48 o 
   6  13  -7      437.31      476.12     52.23 o 
   7  13  -7      836.65      848.14     64.22 o 
   8  13  -7      321.46      320.55     52.58 o 
   9  13  -7       59.71       39.77     36.59 o 
  10  13  -7     1238.76     1242.34     76.48 o 
  11  13  -7      338.63      353.45     53.59 o 
  12  13  -7      414.79      502.46     57.21 o 
  13  13  -7       68.52       59.50     41.73 o 
  14  13  -7      410.91      462.07     70.28 o 
  15  13  -7      149.85       50.03     99.10 o 
   1  14  -7      714.92      729.04     61.74 o 
   2  14  -7      664.08      701.44     62.71 o 
   3  14  -7      511.66      594.55     61.17 o 
   4  14  -7      661.85      734.17     74.75 o 
   5  14  -7      577.72      537.77     60.00 o 
   6  14  -7     1240.43     1218.77     70.11 o 
   7  14  -7       41.20       24.80     33.33 o 
   8  14  -7     1635.99     1638.32     82.78 o 
   9  14  -7      144.85       75.96     41.60 o 
  10  14  -7      155.39       96.75     40.26 o 
  11  14  -7      163.97      189.84     64.17 o 
  12  14  -7      229.36      192.79     52.29 o 
  13  14  -7      290.34      287.98     49.01 o 
  14  14  -7      107.52      166.28    101.96 o 
   0  15  -7      275.66      327.32     96.24 o 
   1  15  -7      190.27      177.40     41.08 o 
   2  15  -7     2007.10     2084.35    123.00 o 
   3  15  -7      215.76      135.72     43.28 o 
   4  15  -7      253.18      305.08     49.26 o 
   5  15  -7       91.25      116.90     32.48 o 
   6  15  -7       73.33       82.55     34.75 o 
   7  15  -7      523.48      595.02     57.45 o 
   8  15  -7      298.36      288.31     47.50 o 
   9  15  -7      629.83      692.10     93.95 o 
  10  15  -7       84.19      126.79     43.88 o 
  11  15  -7      626.35      550.98     59.39 o 
  12  15  -7      189.02      261.47     61.07 o 
   1  16  -7      271.70      346.23     69.33 o 
   2  16  -7      168.19      171.73     86.71 o 
   3  16  -7      409.66      315.15     52.31 o 
   4  16  -7       10.13        1.65     39.40 o 
   5  16  -7        9.75       20.79     41.17 o 
   6  16  -7       93.90       77.30     34.59 o 
   7  16  -7       82.78       78.55     35.53 o 
   8  16  -7      137.16       86.75     37.22 o 
   9  16  -7      114.81      160.97     69.72 o 
  10  16  -7      178.02      227.06     49.85 o 
  11  16  -7      849.30      896.08     77.57 o 
   0  17  -7      678.35      774.71    132.45 o 
   1  17  -7       77.25       19.86     52.73 o 
   2  17  -7      650.44      687.14     89.00 o 
   3  17  -7       39.93        3.72     65.04 o 
   4  17  -7      265.63      175.33     68.61 o 
   5  17  -7      162.53      117.04     60.30 o 
   6  17  -7      254.99      228.85     52.54 o 
   7  17  -7      871.36      916.85     65.70 o 
   8  17  -7      132.81       72.07     38.75 o 
   9  17  -7        8.84       28.28     40.75 o 
  10  17  -7       47.08       83.59    143.41 o 
   1  18  -7      537.93      667.30     91.52 o 
   2  18  -7       30.51        5.38    109.82 o 
   3  18  -7      160.18      154.35     61.77 o 
   4  18  -7      122.76      191.35     66.41 o 
   5  18  -7      105.24      129.61     65.48 o 
   6  18  -7      196.07      156.10     63.33 o 
   7  18  -7       19.82       -5.72     88.14 o 
   8  18  -7      454.25      376.40     88.62 o 
   0  19  -7       81.67      -12.39     83.38 o 
   1  19  -7       16.20      -78.61     78.61 o 
   2  19  -7      216.95      320.18    107.20 o 
   2   0  -6    29468.21    28526.20    407.87 o 
   4   0  -6     9014.21     9101.09    126.12 o 
   6   0  -6     3694.98     3578.40     83.96 o 
   8   0  -6     2160.20     2353.68    121.02 o 
  10   0  -6      116.45      139.50     31.81 o 
  12   0  -6     1520.79     1865.26     84.73 o 
  14   0  -6      479.46      540.47     57.94 o 
  16   0  -6     2124.03     2508.44    135.79 o 
  18   0  -6      470.05      581.27     96.24 o 
   2   1  -6     2947.79     2969.48     51.53 o 
   3   1  -6     1661.32     1657.63     34.42 o 
   4   1  -6     4739.59     4889.50     93.57 o 
   5   1  -6      544.66      528.71     26.94 o 
   6   1  -6     8429.01     8526.40    190.64 o 
   7   1  -6      553.42      562.00     35.91 o 
   8   1  -6     1317.17     1334.93     44.75 o 
   9   1  -6      470.55      498.11     40.27 o 
  10   1  -6      804.05      778.90     45.99 o 
  11   1  -6     1396.05     1284.48     49.54 o 
  12   1  -6     1243.75     1313.38     50.47 o 
  13   1  -6      341.92      374.39     33.38 o 
  14   1  -6       59.38       81.53     23.37 o 
  15   1  -6      669.40      688.34     46.04 o 
  16   1  -6      281.30      278.01     31.72 o 
  17   1  -6      742.51      824.61     57.20 o 
  18   1  -6      408.87      442.65     47.69 o 
  19   1  -6      182.97      139.49     73.85 o 
  20   1  -6      774.64     1039.14    121.97 o 
   1   2  -6     1159.67     1310.64     62.30 o 
   2   2  -6     4513.14     4305.92    135.37 o 
   3   2  -6     3653.08     3483.48     64.48 o 
   4   2  -6     1897.84     1840.02     55.09 o 
   5   2  -6     8661.67     8495.16    116.72 o 
   6   2  -6     3560.47     3825.98     80.20 o 
   7   2  -6    15226.07    15014.83    143.56 o 
   8   2  -6      680.48      704.31     36.34 o 
   9   2  -6     2532.88     2450.65     66.98 o 
  10   2  -6     1003.01     1023.21     50.92 o 
  11   2  -6      540.61      594.72     44.25 o 
  12   2  -6      714.68      751.62     40.60 o 
  13   2  -6     1238.68     1251.74     51.61 o 
  14   2  -6      216.46      176.74     26.25 o 
  15   2  -6      628.42      781.20     54.69 o 
  16   2  -6      118.85      108.59     33.02 o 
  17   2  -6      359.48      405.91     45.29 o 
  18   2  -6       11.76       28.63     36.35 o 
  19   2  -6       58.63       12.62     45.05 o 
  20   2  -6       77.29      109.63     50.53 o 
   1   3  -6     7535.18     6942.79    137.96 o 
   2   3  -6     1696.95     1604.69     75.13 o 
   3   3  -6    18223.43    18279.38    291.92 o 
   4   3  -6     6811.00     7073.59    138.51 o 
   5   3  -6     6566.80     7047.25    160.11 o 
   6   3  -6     1857.20     1862.11     50.82 o 
   7   3  -6      478.64      498.20     38.92 o 
   8   3  -6     1064.53     1007.14     41.91 o 
   9   3  -6      183.20      199.04     23.29 o 
  10   3  -6     1107.35     1127.75     45.14 o 
  11   3  -6     3372.50     3363.21     88.88 o 
  12   3  -6       15.13       33.35     21.71 o 
  13   3  -6      800.21      822.25     51.04 o 
  14   3  -6       93.65       98.20     26.87 o 
  15   3  -6     2391.56     2465.81     89.08 o 
  16   3  -6      172.37      213.08     35.72 o 
  17   3  -6      351.13      506.24     51.65 o 
  18   3  -6       34.73       90.83     45.33 o 
  19   3  -6      349.47      391.60     64.24 o 
  20   3  -6       78.46       97.36     51.38 o 
   0   4  -6     3713.00     3717.05    199.63 o 
   1   4  -6      265.67      285.12     47.88 o 
   2   4  -6     2000.76     1816.27     72.73 o 
   3   4  -6     1342.88     1344.49     37.46 o 
   4   4  -6     1173.71     1196.46     41.10 o 
   5   4  -6     2731.29     2686.50     65.68 o 
   6   4  -6      192.11      235.73     23.57 o 
   7   4  -6    12525.39    12718.83    289.50 o 
   8   4  -6      564.33      571.66     34.55 o 
   9   4  -6      252.19      231.75     25.58 o 
  10   4  -6     1695.82     1724.56     55.07 o 
  11   4  -6     3357.80     3225.76    115.26 o 
  12   4  -6     1898.48     1924.49     92.09 o 
  13   4  -6      830.67      897.95     54.51 o 
  14   4  -6     3621.54     3559.44    135.92 o 
  15   4  -6      481.83      579.10     50.65 o 
  16   4  -6     1830.47     1966.64     80.98 o 
  17   4  -6      897.71      997.66     80.72 o 
  18   4  -6      650.10      834.97    107.44 o 
  19   4  -6      332.41      366.04     61.52 o 
  20   4  -6      197.39      214.79     55.88 o 
   1   5  -6    14007.54    14509.17    164.92 o 
   2   5  -6     3014.84     3024.34     72.28 o 
   3   5  -6     4774.88     4349.70     88.87 o 
   4   5  -6     2339.93     2244.56     46.68 o 
   5   5  -6     2172.41     2248.97     55.16 o 
   6   5  -6    11999.18    11829.23    299.38 o 
   7   5  -6      352.40      316.88     26.49 o 
   8   5  -6     5209.47     5172.19     95.73 o 
   9   5  -6       19.33       56.39     23.78 o 
  10   5  -6     1165.10     1197.82     60.10 o 
  11   5  -6       68.95      108.99     28.16 o 
  12   5  -6     2259.08     2298.63     95.97 o 
  13   5  -6     1221.90     1195.44     77.12 o 
  14   5  -6     1429.08     1423.61     70.17 o 
  15   5  -6      662.16      701.49     54.77 o 
  16   5  -6      606.16      656.18     82.19 o 
  17   5  -6      218.44      250.83     77.19 o 
  18   5  -6       23.84        3.27     43.63 o 
  19   5  -6       96.59       99.27     65.04 o 
  20   5  -6      151.77      139.54     55.59 o 
   0   6  -6     1480.88     1711.52     53.84 o 
   1   6  -6      320.07      356.49     21.46 o 
   2   6  -6     8304.84     8464.07    102.53 o 
   3   6  -6     3032.18     2795.13     53.79 o 
   4   6  -6      414.16      443.58     26.78 o 
   5   6  -6     2532.71     2450.66     63.27 o 
   6   6  -6      762.77      748.48     35.53 o 
   7   6  -6     3064.02     3065.00     86.07 o 
   8   6  -6     3304.53     3218.43     90.65 o 
   9   6  -6     2593.82     2500.17     82.18 o 
  10   6  -6     1006.55     1036.62     58.33 o 
  11   6  -6      687.36      788.87     54.45 o 
  12   6  -6     3053.78     3148.30     99.54 o 
  13   6  -6      570.06      595.04     63.66 o 
  14   6  -6     1814.73     1819.04     98.67 o 
  15   6  -6      506.42      549.41     64.50 o 
  16   6  -6     2751.42     2893.26    127.85 o 
  17   6  -6      390.48      430.26     63.65 o 
  18   6  -6       59.70       41.39     45.42 o 
  19   6  -6      127.99      112.75     51.46 o 
   1   7  -6     5284.00     4808.38     63.73 o 
   2   7  -6     2264.80     2257.75     43.76 o 
   3   7  -6     7356.47     7068.46    104.73 o 
   4   7  -6     3602.39     3634.83     57.78 o 
   5   7  -6     3026.82     2879.02     80.78 o 
   6   7  -6     5710.14     5536.87    114.68 o 
   7   7  -6      475.61      457.21     42.21 o 
   8   7  -6     1218.93     1186.25     59.59 o 
   9   7  -6     1090.21     1062.28     57.75 o 
  10   7  -6     1797.39     1896.87     76.38 o 
  11   7  -6      141.52      170.10     33.23 o 
  12   7  -6      281.82      332.74     44.67 o 
  13   7  -6      162.20      140.53     32.80 o 
  14   7  -6       37.69       -1.34     56.22 o 
  15   7  -6      724.33      700.05     71.31 o 
  16   7  -6      368.05      452.02     61.94 o 
  17   7  -6      282.16      342.71     58.10 o 
  18   7  -6      188.34      222.36     59.27 o 
  19   7  -6       35.57       45.17     54.75 o 
   0   8  -6    12360.84    11991.98    148.44 o 
   1   8  -6      436.63      510.08     27.13 o 
   2   8  -6     5688.57     5608.97     69.96 o 
   3   8  -6     1205.80     1163.76     40.72 o 
   4   8  -6     3490.93     3355.28     66.57 o 
   5   8  -6      343.74      385.44     38.06 o 
   6   8  -6      420.42      414.22     53.83 o 
   7   8  -6     4728.42     4725.90    174.97 o 
   8   8  -6      754.78      742.02     51.68 o 
   9   8  -6      136.50      154.54     31.41 o 
  10   8  -6      589.51      538.00     52.58 o 
  11   8  -6     2352.99     2315.25     88.03 o 
  12   8  -6      936.36      897.96     60.07 o 
  13   8  -6      136.51       81.83     32.87 o 
  14   8  -6     1381.03     1390.88     74.81 o 
  15   8  -6       35.82        4.77     38.35 o 
  16   8  -6      389.84      380.35     73.61 o 
  17   8  -6       82.47      113.62     49.22 o 
  18   8  -6      208.56      259.03    115.30 o 
   1   9  -6      240.01      287.68     21.46 o 
   2   9  -6     1119.18     1086.20     44.86 o 
   3   9  -6      162.36      181.14     21.99 o 
   4   9  -6     1539.35     1431.46     45.86 o 
   5   9  -6     1135.02     1081.16     42.34 o 
   6   9  -6     1884.13     1829.34     70.94 o 
   7   9  -6     1109.91     1042.53     60.65 o 
   8   9  -6     2394.68     2408.61     84.96 o 
   9   9  -6     1344.54     1211.39     72.16 o 
  10   9  -6      584.68      570.08     52.72 o 
  11   9  -6     2335.85     2351.82     90.72 o 
  12   9  -6      300.61      313.85     93.63 o 
  13   9  -6      587.33      723.51     60.95 o 
  14   9  -6        1.54      -26.45     32.10 o 
  15   9  -6     1223.90     1242.88     90.63 o 
  16   9  -6       82.08      170.67     50.03 o 
  17   9  -6      391.86      537.54     74.65 o 
  18   9  -6      446.28      460.34     67.37 o 
   0  10  -6     1053.02     1014.58     49.72 o 
   1  10  -6      940.96      941.44     34.17 o 
   2  10  -6     1666.77     1650.96     54.85 o 
   3  10  -6     2564.98     2392.39     66.24 o 
   4  10  -6     1833.62     1757.02     51.91 o 
   5  10  -6     1364.49     1338.24     46.62 o 
   6  10  -6      299.57      320.44     29.64 o 
   7  10  -6     3963.20     4086.84    110.27 o 
   8  10  -6     2327.61     2248.95     84.27 o 
   9  10  -6     1367.57     1393.52     70.23 o 
  10  10  -6      519.14      489.28     50.34 o 
  11  10  -6     2160.25     2059.58     87.11 o 
  12  10  -6        3.01      -15.52     32.85 o 
  13  10  -6      708.14      818.80     66.34 o 
  14  10  -6      229.38      278.92     46.46 o 
  15  10  -6       69.20       78.62     61.94 o 
  16  10  -6       80.98      159.60     50.12 o 
  17  10  -6      460.81      529.02    133.65 o 
   1  11  -6      862.36      881.87     39.83 o 
   2  11  -6     1325.77     1302.46     46.78 o 
   3  11  -6      902.66      903.71     45.26 o 
   4  11  -6      180.43      127.20     24.56 o 
   5  11  -6      212.77      177.49     24.42 o 
   6  11  -6       25.87       25.63     19.61 o 
   7  11  -6      165.23      169.73     35.10 o 
   8  11  -6      151.39      179.22     41.20 o 
   9  11  -6      826.87      881.92     60.33 o 
  10  11  -6       94.20       76.84     33.40 o 
  11  11  -6      963.51      977.77     65.95 o 
  12  11  -6      228.95      197.31     40.75 o 
  13  11  -6     3356.28     3564.46    121.02 o 
  14  11  -6      137.75      104.72     41.51 o 
  15  11  -6      721.42      755.21     67.27 o 
  16  11  -6       10.73       62.66     50.37 o 
   0  12  -6      404.09      421.09     54.26 o 
   1  12  -6      306.04      278.20     27.33 o 
   2  12  -6     1984.22     2081.13     59.46 o 
   3  12  -6      599.54      656.36     40.41 o 
   4  12  -6      192.16      239.79     32.73 o 
   5  12  -6     1967.35     1870.36     76.98 o 
   6  12  -6      569.21      534.29     51.53 o 
   7  12  -6      551.64      494.10     60.30 o 
   8  12  -6      507.88      485.62     50.92 o 
   9  12  -6     2778.21     2628.74    100.43 o 
  10  12  -6      947.80      847.73     66.14 o 
  11  12  -6      663.51      680.40     61.09 o 
  12  12  -6      537.56      649.53     61.64 o 
  13  12  -6      353.06      345.46     51.09 o 
  14  12  -6      436.43      392.31     65.74 o 
  15  12  -6       10.39       -8.26     42.45 o 
   1  13  -6      513.51      520.51     42.54 o 
   2  13  -6      284.58      300.24     30.20 o 
   3  13  -6       76.97       27.91     37.62 o 
   4  13  -6     1261.34     1348.56     59.86 o 
   5  13  -6     1159.73     1200.25     64.75 o 
   6  13  -6     1649.24     1536.66     73.66 o 
   7  13  -6      596.35      456.40     47.38 o 
   8  13  -6     1967.50     1940.17     85.93 o 
   9  13  -6      915.26      857.81     64.25 o 
  10  13  -6     1096.35     1088.02     72.22 o 
  11  13  -6       30.42       32.62     34.96 o 
  12  13  -6      307.66      295.29     48.66 o 
  13  13  -6      353.91      382.66     85.93 o 
  14  13  -6      171.97      178.11     45.16 o 
  15  13  -6       28.51       82.52     44.73 o 
   0  14  -6     4842.48     5085.81    192.01 o 
   1  14  -6        2.12       21.57     30.78 o 
   2  14  -6      587.45      663.14     74.92 o 
   3  14  -6      535.12      587.85     47.17 o 
   4  14  -6      610.05      628.40     47.48 o 
   5  14  -6      177.43      175.22     32.63 o 
   6  14  -6       16.51       -9.65     31.12 o 
   7  14  -6      627.12      624.57     58.47 o 
   8  14  -6      349.35      296.54     43.91 o 
   9  14  -6      318.44      376.24     51.91 o 
  10  14  -6      584.28      654.68     61.70 o 
  11  14  -6      331.36      360.43     49.74 o 
  12  14  -6      266.80      275.92     48.86 o 
  13  14  -6      152.08      184.72     46.60 o 
  14  14  -6      755.23      939.77     79.30 o 
   1  15  -6     2941.21     3078.72    137.83 o 
   2  15  -6      130.81      192.90     44.23 o 
   3  15  -6     2448.26     2476.26     99.93 o 
   4  15  -6     1764.75     1834.01     72.52 o 
   5  15  -6     1167.70     1151.37     60.80 o 
   6  15  -6      159.77      185.73     37.01 o 
   7  15  -6      121.69       62.99     35.19 o 
   8  15  -6      298.37      262.75     43.63 o 
   9  15  -6      178.99      132.77     40.20 o 
  10  15  -6      220.90      253.91     44.10 o 
  11  15  -6      101.00       70.08     39.65 o 
  12  15  -6       32.58       20.63     55.62 o 
  13  15  -6       74.37       80.82     46.27 o 
   0  16  -6     1382.22     1617.08    151.99 o 
   1  16  -6       49.96       47.06     46.10 o 
   2  16  -6      457.28      549.30    111.97 o 
   3  16  -6      130.99      174.53     56.02 o 
   4  16  -6      675.24      748.30     69.12 o 
   5  16  -6      295.56      287.28     38.73 o 
   6  16  -6       83.69       80.68     38.58 o 
   7  16  -6      632.01      584.52     86.93 o 
   8  16  -6       74.46       71.65     39.34 o 
   9  16  -6      354.88      366.13     63.29 o 
  10  16  -6      192.13      241.69     95.93 o 
  11  16  -6      162.11      232.29     48.54 o 
  12  16  -6       76.68      166.91    132.93 o 
   1  17  -6     1826.72     2018.10    126.50 o 
   2  17  -6      174.36      162.37     60.35 o 
   3  17  -6       85.58       63.69     53.51 o 
   4  17  -6      224.10      237.98     88.14 o 
   5  17  -6      158.92      247.02     60.97 o 
   6  17  -6      342.52      253.95     40.23 o 
   7  17  -6      124.27      195.89     39.25 o 
   8  17  -6      323.56      280.47     41.97 o 
   9  17  -6      207.98      253.68     43.55 o 
  10  17  -6      397.37      371.06     54.25 o 
  11  17  -6       94.70      190.18     59.45 o 
   0  18  -6      628.96      634.64    126.26 o 
   1  18  -6      151.70      104.98     54.60 o 
   2  18  -6      335.22      246.76     62.30 o 
   3  18  -6       35.77       35.62     51.34 o 
   4  18  -6      198.05      242.65     64.64 o 
   5  18  -6      555.34      560.16     83.54 o 
   6  18  -6      123.54       72.45     60.95 o 
   7  18  -6      123.07       67.34     57.79 o 
   8  18  -6       26.06       -8.13     53.51 o 
   9  18  -6      683.82      916.70    121.02 o 
   1  19  -6      348.56      399.07     82.71 o 
   2  19  -6      104.34       80.62     53.36 o 
   3  19  -6      278.03      315.25     71.96 o 
   4  19  -6      128.57      143.41     60.64 o 
   5  19  -6      436.40      495.99    113.40 o 
   2   0  -5     3562.46     3599.46    106.65 o 
   4   0  -5    13221.78    13068.63    359.72 o 
   6   0  -5    28775.67    29864.56    936.94 o 
   8   0  -5     4687.08     3963.13    146.75 o 
  10   0  -5     3410.54     3136.92     98.54 o 
  12   0  -5     2787.19     2784.78    165.81 o 
  14   0  -5       94.65      127.92     59.79 o 
  16   0  -5      820.51      796.08     63.99 o 
  18   0  -5     1214.13     1240.93     81.12 o 
   1   1  -5     1453.76     1463.69    135.31 o 
   2   1  -5      929.54     1002.38     24.38 o 
   3   1  -5     1759.92     1860.95     32.75 o 
   4   1  -5     5209.04     5177.96     60.21 o 
   5   1  -5     9038.47     9712.77    114.90 o 
   6   1  -5     1126.97     1155.48     43.24 o 
   7   1  -5     5117.05     5252.17    110.78 o 
   8   1  -5     3034.88     2920.55     75.72 o 
   9   1  -5     1146.05     1095.14     48.64 o 
  10   1  -5     1636.17     1522.26     48.90 o 
  11   1  -5      564.15      558.25     33.10 o 
  12   1  -5     2980.65     2849.10     70.01 o 
  13   1  -5      377.30      399.31     32.80 o 
  14   1  -5     5463.36     5441.47    102.16 o 
  15   1  -5      135.40       86.29     24.30 o 
  16   1  -5     1717.18     1775.68     63.46 o 
  17   1  -5      281.95      372.18     42.21 o 
  18   1  -5     1443.10     1654.75     75.89 o 
  19   1  -5       75.20       58.42     44.00 o 
   1   2  -5    10133.89    10419.55    218.69 o 
   2   2  -5      937.21      946.53     38.72 o 
   3   2  -5     1763.82     1717.57     41.73 o 
   4   2  -5     6697.51     6990.10     97.38 o 
   5   2  -5     6881.25     7217.01    101.02 o 
   6   2  -5     2876.62     2911.80     57.91 o 
   7   2  -5     2407.33     2542.06     56.16 o 
   8   2  -5     2238.78     2112.61     53.82 o 
   9   2  -5     1011.11      988.91     39.82 o 
  10   2  -5     2630.81     2598.07     73.23 o 
  11   2  -5      388.37      462.20     32.88 o 
  12   2  -5      410.73      401.16     31.64 o 
  13   2  -5     2596.45     2696.41     70.05 o 
  14   2  -5      626.44      621.03     39.14 o 
  15   2  -5      911.26      961.87     47.40 o 
  16   2  -5      323.77      338.42     39.73 o 
  17   2  -5      673.84      674.36     60.12 o 
  18   2  -5      144.02      201.01     47.18 o 
  19   2  -5      207.81      198.36     47.27 o 
  20   2  -5      446.55      463.02     64.71 o 
   0   3  -5     6902.27     6843.93    125.55 o 
   1   3  -5     3382.26     3611.61     92.12 o 
   2   3  -5     6489.83     6442.89    212.26 o 
   3   3  -5     5751.01     5942.85     96.81 o 
   4   3  -5     3682.67     3688.81     64.09 o 
   5   3  -5    14611.30    14671.87    241.73 o 
   6   3  -5     1698.72     1725.31     45.93 o 
   7   3  -5      586.69      503.65     30.15 o 
   8   3  -5       38.19       67.19     16.28 o 
   9   3  -5     2406.07     2349.57     66.64 o 
  10   3  -5      969.36      980.99     41.01 o 
  11   3  -5     2223.07     2362.82     71.90 o 
  12   3  -5     1114.39     1127.85     45.12 o 
  13   3  -5      460.93      456.58     34.61 o 
  14   3  -5      761.80      793.38     49.51 o 
  15   3  -5      953.50      944.32     54.87 o 
  16   3  -5      150.54      138.09     45.69 o 
  17   3  -5      756.61      795.55     69.11 o 
  18   3  -5      232.75      245.54     54.32 o 
  19   3  -5      244.70      355.85     67.66 o 
  20   3  -5      141.02       79.05     71.47 o 
  21   3  -5      276.28      303.83     86.95 o 
   1   4  -5    21161.26    21971.57    158.86 o 
   2   4  -5     6939.05     7172.87    101.67 o 
   3   4  -5       98.17      149.93     15.80 o 
   4   4  -5    13315.36    13855.63    254.70 o 
   5   4  -5     3339.53     3559.83     65.34 o 
   6   4  -5     4822.95     4519.83     73.02 o 
   7   4  -5       98.96       70.19     16.01 o 
   8   4  -5     2781.64     2709.80     60.74 o 
   9   4  -5      541.06      586.88     34.09 o 
  10   4  -5     2637.07     2728.28     89.61 o 
  11   4  -5     2243.11     2238.47     68.08 o 
  12   4  -5     1723.27     1722.84     84.92 o 
  13   4  -5     2925.80     2895.02     87.24 o 
  14   4  -5       73.37      103.88     26.52 o 
  15   4  -5      990.97     1039.67     57.38 o 
  16   4  -5       54.45       34.23     36.50 o 
  17   4  -5       98.71      108.14     39.99 o 
  18   4  -5      363.14      494.09     64.85 o 
  19   4  -5       47.58       20.22     45.47 o 
  20   4  -5      112.64      117.21     50.20 o 
  21   4  -5       11.78       39.37     59.32 o 
   0   5  -5    13853.89    13175.56    136.95 o 
   1   5  -5     1956.21     1841.66     35.87 o 
   2   5  -5     9553.46     9592.82     93.58 o 
   3   5  -5     5248.88     5355.37     79.37 o 
   4   5  -5    16914.78    16528.75    152.83 o 
   5   5  -5     4680.98     4755.84    124.85 o 
   6   5  -5      975.71     1013.20     39.13 o 
   7   5  -5     3435.83     3348.23     73.05 o 
   8   5  -5     2810.65     2822.29     61.10 o 
   9   5  -5     4776.32     4706.05    164.60 o 
  10   5  -5      482.18      536.51     51.43 o 
  11   5  -5      829.01      861.23     51.92 o 
  12   5  -5      103.51      100.32     31.42 o 
  13   5  -5       29.59       79.96     26.21 o 
  14   5  -5     2835.92     2934.30     92.05 o 
  15   5  -5      296.64      278.85     45.45 o 
  16   5  -5      369.78      358.52     52.71 o 
  17   5  -5      529.35      575.07    116.97 o 
  18   5  -5      539.38      636.03     71.36 o 
  19   5  -5       81.41       92.15     45.91 o 
  20   5  -5        9.93       56.97     49.40 o 
   1   6  -5     9397.91     9751.35    113.57 o 
   2   6  -5      893.52      972.18     27.91 o 
   3   6  -5     3224.49     3246.53     53.88 o 
   4   6  -5     8621.87     8851.93    114.46 o 
   5   6  -5     2275.25     2206.80     49.89 o 
   6   6  -5     3793.71     3821.45     78.40 o 
   7   6  -5     1613.30     1586.57     61.44 o 
   8   6  -5     1816.65     1809.27     67.77 o 
   9   6  -5      571.89      567.19     44.22 o 
  10   6  -5     2266.13     2444.21     81.81 o 
  11   6  -5     1867.35     1848.79     74.25 o 
  12   6  -5       48.47       30.04     24.15 o 
  13   6  -5     2194.57     2043.22     98.15 o 
  14   6  -5       10.75        0.27     49.79 o 
  15   6  -5     1868.53     1999.40    102.07 o 
  16   6  -5      926.05      999.99     77.87 o 
  17   6  -5      615.00      754.17     76.82 o 
  18   6  -5      213.99      280.63     55.62 o 
  19   6  -5       65.30       82.99     50.01 o 
  20   6  -5       97.12       83.26     54.87 o 
   0   7  -5    10739.69    10338.81    135.04 o 
   1   7  -5      584.61      606.94     24.66 o 
   2   7  -5     2794.28     2759.03     45.23 o 
   3   7  -5     1733.19     1626.09     34.87 o 
   4   7  -5     3001.42     2828.87     76.52 o 
   5   7  -5     2249.71     2028.14     66.00 o 
   6   7  -5      829.73      816.76     46.36 o 
   7   7  -5     2864.90     2721.94     81.45 o 
   8   7  -5       62.18       69.08     23.88 o 
   9   7  -5     6278.48     6273.24    141.10 o 
  10   7  -5      199.06      171.31     31.23 o 
  11   7  -5     4558.93     4364.77    114.36 o 
  12   7  -5     1143.75     1145.18     61.84 o 
  13   7  -5      293.83      288.28     39.61 o 
  14   7  -5     2416.45     2360.85    110.84 o 
  15   7  -5      514.15      535.51     64.35 o 
  16   7  -5      498.88      570.91     65.85 o 
  17   7  -5      100.78      112.40     42.50 o 
  18   7  -5       30.88       84.27     48.97 o 
  19   7  -5       31.18        5.98     49.16 o 
   1   8  -5     2575.62     2588.72     50.40 o 
   2   8  -5      566.67      558.74     25.06 o 
   3   8  -5      373.72      381.44     24.72 o 
   4   8  -5     1762.14     1653.81     45.57 o 
   5   8  -5     2128.05     2108.42     68.98 o 
   6   8  -5     3677.12     3549.64     91.83 o 
   7   8  -5     2093.60     2022.83     73.16 o 
   8   8  -5     1922.16     1852.62     71.74 o 
   9   8  -5      751.87      781.54     53.86 o 
  10   8  -5     1421.74     1450.75     74.67 o 
  11   8  -5      609.26      769.14     56.39 o 
  12   8  -5      476.97      526.07     49.76 o 
  13   8  -5      112.67      122.43     32.73 o 
  14   8  -5      120.84      121.04     37.54 o 
  15   8  -5       31.38       60.96     37.91 o 
  16   8  -5      576.37      644.95     72.01 o 
  17   8  -5       49.71       62.51     43.74 o 
  18   8  -5       59.75       52.05     50.26 o 
  19   8  -5       28.97       19.41     58.84 o 
   0   9  -5     1989.14     2044.51     62.17 o 
   1   9  -5     3052.96     3107.25     53.36 o 
   2   9  -5     2493.13     2455.97     50.18 o 
   3   9  -5     1334.18     1286.58     45.14 o 
   4   9  -5     4056.64     3901.29     70.33 o 
   5   9  -5     1757.06     1664.04     48.21 o 
   6   9  -5      495.60      486.38     42.42 o 
   7   9  -5      390.20      410.76     39.81 o 
   8   9  -5      734.64      788.16     55.10 o 
   9   9  -5     4253.93     4212.75    112.22 o 
  10   9  -5      677.86      628.09     53.45 o 
  11   9  -5      317.21      310.00     42.17 o 
  12   9  -5      120.79      131.58     31.77 o 
  13   9  -5      383.34      359.51     43.74 o 
  14   9  -5      680.37      677.54     60.07 o 
  15   9  -5      335.14      340.43     54.88 o 
  16   9  -5      923.62      936.74     83.50 o 
  17   9  -5      350.45      350.04    108.63 o 
  18   9  -5      307.84      395.38     67.04 o 
   1  10  -5     6937.90     6832.16     81.03 o 
   2  10  -5      226.49      236.62     24.15 o 
   3  10  -5     3675.09     3610.99    125.30 o 
   4  10  -5     1792.37     1786.20     50.38 o 
   5  10  -5     2054.05     2020.18     53.46 o 
   6  10  -5     1183.22     1191.80     43.64 o 
   7  10  -5     2143.74     2173.96     79.66 o 
   8  10  -5      344.19      318.40     38.41 o 
   9  10  -5       54.46        9.25     25.44 o 
  10  10  -5      721.12      719.65     57.80 o 
  11  10  -5     1404.80     1388.43     71.72 o 
  12  10  -5      251.36      272.33     41.95 o 
  13  10  -5     1324.89     1354.88     73.73 o 
  14  10  -5       22.04        6.68     34.45 o 
  15  10  -5      743.85      841.81     81.57 o 
  16  10  -5        6.39       72.60     47.41 o 
  17  10  -5       93.05       90.67     87.43 o 
   0  11  -5     1540.37     1589.53     60.33 o 
   1  11  -5      806.19      801.91     32.38 o 
   2  11  -5     1864.06     1946.33     59.04 o 
   3  11  -5     1111.27     1108.81     47.92 o 
   4  11  -5      375.06      353.68     39.89 o 
   5  11  -5     2958.85     2919.69     75.00 o 
   6  11  -5      157.59      168.47     32.12 o 
   7  11  -5     3999.30     3814.53    107.47 o 
   8  11  -5      611.30      604.63     52.34 o 
   9  11  -5     2537.02     2370.09     89.01 o 
  10  11  -5      347.68      327.70     58.71 o 
  11  11  -5     1009.25      899.20     60.96 o 
  12  11  -5      172.68      146.27     35.90 o 
  13  11  -5      805.31      917.19     70.84 o 
  14  11  -5      221.47      240.05     42.00 o 
  15  11  -5       48.92       86.15     45.76 o 
  16  11  -5      135.21      215.06     51.52 o 
  17  11  -5      288.25      348.44    114.83 o 
   1  12  -5     2602.84     2659.01     76.48 o 
   2  12  -5      369.10      368.09     30.09 o 
   3  12  -5     3377.72     3277.52     71.84 o 
   4  12  -5      210.64      210.91     33.35 o 
   5  12  -5      564.56      521.62     46.16 o 
   6  12  -5      139.45      146.68     33.93 o 
   7  12  -5       25.00       31.35     27.17 o 
   8  12  -5     1172.68     1185.75     67.08 o 
   9  12  -5      260.12      196.52     36.55 o 
  10  12  -5     1505.63     1499.79     76.45 o 
  11  12  -5      573.33      605.21     56.70 o 
  12  12  -5      210.25      188.70     38.64 o 
  13  12  -5      120.62      132.64     39.86 o 
  14  12  -5      459.17      485.69     54.77 o 
  15  12  -5      296.19      258.23     47.46 o 
  16  12  -5      407.00      333.98     62.82 o 
   0  13  -5     4119.29     4006.31    271.10 o 
   1  13  -5      816.59      793.83     39.83 o 
   2  13  -5     1492.17     1445.04     56.98 o 
   3  13  -5      149.38      168.74     28.91 o 
   4  13  -5      121.81       86.72     26.70 o 
   5  13  -5      200.75      218.11     33.58 o 
   6  13  -5      587.94      601.00     51.88 o 
   7  13  -5      822.90      820.33     58.43 o 
   8  13  -5       26.05        2.17     28.82 o 
   9  13  -5      356.26      352.45     51.91 o 
  10  13  -5     1498.11     1510.75     76.58 o 
  11  13  -5      436.01      411.71     50.30 o 
  12  13  -5      864.36      948.03     70.15 o 
  13  13  -5       55.03       68.63     37.67 o 
  14  13  -5      276.02      263.92     46.60 o 
  15  13  -5       58.68       58.02     42.99 o 
   1  14  -5     1388.33     1326.47     68.83 o 
   2  14  -5      170.94      170.72     29.79 o 
   3  14  -5      254.97      275.56     34.58 o 
   4  14  -5      743.82      760.82     50.27 o 
   5  14  -5       69.87       87.56     33.49 o 
   6  14  -5     1844.45     1824.97     79.38 o 
   7  14  -5       84.31       48.17     30.77 o 
   8  14  -5     1282.81     1191.20     69.53 o 
   9  14  -5      241.73      206.31     57.72 o 
  10  14  -5       74.99      109.05     35.45 o 
  11  14  -5      521.63      519.71     77.85 o 
  12  14  -5      364.48      389.25     53.55 o 
  13  14  -5      317.64      342.35     50.32 o 
  14  14  -5       20.69       18.80     40.38 o 
  15  14  -5      343.78      242.04     94.81 o 
   0  15  -5     1245.73     1220.67    130.07 o 
   1  15  -5      560.61      544.97     71.86 o 
   2  15  -5     1971.50     1938.17    109.95 o 
   3  15  -5      617.59      554.20     45.55 o 
   4  15  -5      193.86      147.78     30.47 o 
   5  15  -5     1150.14     1334.30     63.75 o 
   6  15  -5      330.91      321.96     39.99 o 
   7  15  -5      631.25      734.56     54.38 o 
   8  15  -5      723.21      692.40     59.85 o 
   9  15  -5     1280.00     1382.70     75.71 o 
  10  15  -5      172.01      173.36     40.76 o 
  11  15  -5      217.56      173.18     45.65 o 
  12  15  -5      532.17      710.73     67.39 o 
  13  15  -5      129.05      162.26     44.21 o 
   1  16  -5      839.85      869.72    148.42 o 
   2  16  -5      641.66      611.68     77.12 o 
   3  16  -5      867.36      821.30     86.05 o 
   4  16  -5      295.39      287.86     68.60 o 
   5  16  -5      349.56      331.25     40.40 o 
   6  16  -5      801.68      849.26     55.96 o 
   7  16  -5       37.86       21.71     30.76 o 
   8  16  -5      489.21      475.21     48.57 o 
   9  16  -5      127.66      139.25     39.47 o 
  10  16  -5      270.79      365.88     52.41 o 
  11  16  -5     1076.62     1150.15     78.65 o 
  12  16  -5       71.75       42.00     41.32 o 
  13  16  -5      320.65      346.38     90.53 o 
   0  17  -5      652.55      892.87    129.60 o 
   1  17  -5      331.73      302.08     78.14 o 
   2  17  -5     1452.57     1509.23    230.84 o 
   3  17  -5       83.71      113.60     52.73 o 
   4  17  -5      112.51      110.02     56.10 o 
   5  17  -5      120.50      157.24     40.76 o 
   6  17  -5      414.39      396.12     52.48 o 
   7  17  -5      846.48      849.45     60.14 o 
   8  17  -5      112.98      121.42     35.93 o 
   9  17  -5      113.85      139.84     49.17 o 
  10  17  -5       11.18       35.89     37.51 o 
  11  17  -5      119.86      218.62     81.24 o 
  12  17  -5      231.23      327.80     94.34 o 
   1  18  -5      310.37      314.25     69.93 o 
   2  18  -5      118.95      131.60     56.92 o 
   3  18  -5      513.24      582.96    131.50 o 
   4  18  -5      244.17      287.78    121.97 o 
   5  18  -5       81.92      -15.13     50.01 o 
   6  18  -5      227.85      199.04     59.96 o 
   7  18  -5       66.36       52.43     45.00 o 
   8  18  -5      259.02      212.91     52.43 o 
   9  18  -5       20.03        6.14     90.05 o 
  10  18  -5       34.34      -19.35     44.60 o 
   0  19  -5       10.88       51.46     74.80 o 
   1  19  -5       52.02       -2.09     53.72 o 
   2  19  -5      158.43      231.00     62.32 o 
   3  19  -5      144.86      123.66     58.95 o 
   4  19  -5       95.57      155.46     58.28 o 
   5  19  -5      215.43      206.61     66.20 o 
   6  19  -5       69.96        6.23     65.04 o 
   7  19  -5      231.40      125.78     83.86 o 
   8  19  -5       82.43       84.80     63.33 o 
   1  20  -5      308.07      294.58     72.59 o 
   2  20  -5      221.24      217.74     95.29 o 
   3  20  -5      426.38      615.10    128.64 o 
   2   0  -4    45693.88    45699.62    280.37 o 
   4   0  -4    27432.27    27748.33    819.98 o 
   6   0  -4    14081.17    14802.43    254.43 o 
   8   0  -4     1165.61     1279.48     84.81 o 
  10   0  -4     3470.10     3343.57     94.82 o 
  12   0  -4     6855.92     6591.01    195.58 o 
  14   0  -4     1499.62     1597.00     77.32 o 
  16   0  -4     5007.94     5138.31    152.23 o 
  18   0  -4      414.92      400.31     55.91 o 
   1   1  -4     3046.81     3013.34     72.43 o 
   2   1  -4     1886.73     1959.92     28.10 o 
   3   1  -4     1178.44     1205.31     27.71 o 
   4   1  -4     9981.66    10006.28    207.15 o 
   5   1  -4     2412.70     2528.66     55.06 o 
   6   1  -4    28511.09    29691.02    376.12 o 
   7   1  -4     2155.68     2342.58     50.97 o 
   8   1  -4     7210.76     6834.66    148.90 o 
   9   1  -4      913.38      988.79     37.71 o 
  10   1  -4     7391.02     7421.96    101.41 o 
  11   1  -4      843.87      859.81     38.06 o 
  12   1  -4      631.45      595.34     33.63 o 
  13   1  -4     1098.30     1087.96     44.69 o 
  14   1  -4      852.84      825.51     41.81 o 
  15   1  -4      720.08      695.39     39.99 o 
  16   1  -4      995.83     1030.28     48.33 o 
  17   1  -4      283.55      327.92     33.45 o 
  18   1  -4      734.33      762.76     69.43 o 
  19   1  -4        0.13       23.82     42.79 o 
   1   2  -4    13544.39    14120.50    168.90 o 
   2   2  -4     4582.70     4825.02    252.76 o 
   3   2  -4     1912.53     2025.22     57.76 o 
   4   2  -4    15397.07    15734.28    267.81 o 
   5   2  -4     4748.20     4808.97    105.64 o 
   6   2  -4     3664.86     3809.60     62.30 o 
   7   2  -4     3944.67     3848.54     65.04 o 
   8   2  -4     1977.19     2244.18     52.64 o 
   9   2  -4      704.81      648.64     39.46 o 
  10   2  -4     1364.26     1398.94     45.16 o 
  11   2  -4     1189.54     1143.92     42.21 o 
  12   2  -4      307.15      299.86     27.43 o 
  13   2  -4     3196.12     3099.95     72.32 o 
  14   2  -4      833.14      787.47     47.35 o 
  15   2  -4      930.30     1017.12     46.69 o 
  16   2  -4      532.89      560.75     47.10 o 
  17   2  -4      428.25      441.49     57.57 o 
  18   2  -4      510.34      575.52     63.50 o 
  19   2  -4      358.19      257.56     47.84 o 
  20   2  -4      126.16      136.03     47.17 o 
  21   2  -4      174.41      333.99     85.29 o 
   1   3  -4    17783.29    18233.49    156.37 o 
   2   3  -4     3200.60     3274.79     61.72 o 
   3   3  -4    12009.29    11753.42    164.16 o 
   4   3  -4    12450.07    13198.04    286.51 o 
   5   3  -4      166.58      197.63     17.22 o 
   6   3  -4     1862.72     2040.28     51.85 o 
   7   3  -4      574.63      583.16     29.26 o 
   8   3  -4     1049.98     1005.83     37.66 o 
   9   3  -4      121.30      139.61     19.06 o 
  10   3  -4      828.42      810.90     41.30 o 
  11   3  -4     2886.16     2772.38     63.95 o 
  12   3  -4      142.11      118.69     20.17 o 
  13   3  -4      370.81      388.53     31.29 o 
  14   3  -4      129.97      122.70     26.70 o 
  15   3  -4     1013.18     1060.30     56.46 o 
  16   3  -4       93.55      117.73     43.12 o 
  17   3  -4      307.63      323.55     49.00 o 
  18   3  -4        9.61      -15.14     38.18 o 
  19   3  -4       62.87       38.55     40.60 o 
  20   3  -4      183.94      242.86    101.25 o 
  21   3  -4      293.59      306.84     93.86 o 
   0   4  -4     2860.06     3248.02     77.61 o 
   1   4  -4      745.90      737.82     25.61 o 
   2   4  -4     4668.97     4720.95     57.56 o 
   3   4  -4     3954.91     4002.36     74.26 o 
   4   4  -4     2270.37     2343.88     46.37 o 
   5   4  -4    12182.29    12647.39    115.26 o 
   6   4  -4     3633.22     3748.65     95.50 o 
   7   4  -4     2442.16     2224.47     50.25 o 
   8   4  -4     2060.78     2037.67     50.41 o 
   9   4  -4      127.91      133.32     19.03 o 
  10   4  -4     1561.56     1598.12     54.88 o 
  11   4  -4      708.44      661.85     39.87 o 
  12   4  -4     4183.40     4109.85     97.99 o 
  13   4  -4     1430.56     1422.56     60.88 o 
  14   4  -4     1423.35     1415.13     61.27 o 
  15   4  -4       77.41      120.81     29.08 o 
  16   4  -4     1481.12     1466.22     86.89 o 
  17   4  -4      679.53      752.16     70.96 o 
  18   4  -4      782.59      930.04     77.93 o 
  19   4  -4     1137.06     1338.29     90.84 o 
  20   4  -4      681.05      740.88    112.92 o 
  21   4  -4      278.62      310.78     62.64 o 
   1   5  -4    29640.63    31452.94    167.52 o 
   2   5  -4     2582.73     2607.04     45.04 o 
   3   5  -4     3770.44     3667.26     39.45 o 
   4   5  -4     7909.13     8053.35     85.47 o 
   5   5  -4      580.16      568.97     26.86 o 
   6   5  -4     9721.92     9401.66    149.09 o 
   7   5  -4      311.45      356.90     24.37 o 
   8   5  -4     2716.58     2681.96    106.87 o 
   9   5  -4     1242.66     1242.80     41.17 o 
  10   5  -4     3355.50     3251.05    156.71 o 
  11   5  -4     1323.51     1284.20     58.87 o 
  12   5  -4     1554.90     1568.13     79.89 o 
  13   5  -4     1088.14     1126.40     56.06 o 
  14   5  -4      279.26      320.67     35.77 o 
  15   5  -4     1040.45      898.77     75.28 o 
  16   5  -4      162.36      165.39     42.31 o 
  17   5  -4       72.73      124.78     39.40 o 
  18   5  -4      143.86      262.17     54.92 o 
  19   5  -4       53.64       32.49     44.07 o 
  20   5  -4      532.37      616.83     76.45 o 
  21   5  -4       25.54       57.11     56.41 o 
   0   6  -4     3740.13     3909.21     99.07 o 
   1   6  -4     6945.38     7113.12     67.23 o 
   2   6  -4     4593.64     4486.23     73.75 o 
   3   6  -4     1616.85     1690.31     35.46 o 
   4   6  -4     3750.13     3839.37     80.76 o 
   5   6  -4     4515.99     4294.10    118.44 o 
   6   6  -4     2449.48     2442.14     69.76 o 
   7   6  -4     3721.97     3532.92    116.23 o 
   8   6  -4      262.16      179.70     34.38 o 
   9   6  -4     6646.74     6547.84    124.82 o 
  10   6  -4     2476.28     2484.87     79.92 o 
  11   6  -4     1979.61     2001.54     82.53 o 
  12   6  -4     1915.89     1806.72     87.10 o 
  13   6  -4      827.72      876.74     50.69 o 
  14   6  -4     3438.00     3428.42    126.25 o 
  15   6  -4      202.15      160.57     41.19 o 
  16   6  -4     2679.34     2724.54    122.69 o 
  17   6  -4      315.78      379.76     58.10 o 
  18   6  -4      116.14      154.25     45.47 o 
  19   6  -4       55.11      -13.29     46.80 o 
  20   6  -4      155.69      191.91    107.92 o 
   1   7  -4     9533.85     9466.66     88.19 o 
   2   7  -4      731.53      737.12     24.51 o 
   3   7  -4     8442.89     8242.13     77.13 o 
   4   7  -4     1668.97     1556.68     55.16 o 
   5   7  -4     4851.22     4792.15     96.17 o 
   6   7  -4     2134.36     2161.61     67.94 o 
   7   7  -4     1196.83     1146.78     53.15 o 
   8   7  -4      254.36      188.05     29.84 o 
   9   7  -4      431.66      408.08     39.14 o 
  10   7  -4      635.62      591.49     47.02 o 
  11   7  -4     1691.71     1660.22     70.47 o 
  12   7  -4      540.98      593.48     50.58 o 
  13   7  -4      286.66      253.17     46.13 o 
  14   7  -4      143.83      182.15     37.89 o 
  15   7  -4       59.87       37.53     35.15 o 
  16   7  -4      969.24     1014.02     78.96 o 
  17   7  -4      282.14      308.48     57.10 o 
  18   7  -4      344.23      365.25     61.16 o 
  19   7  -4       25.85       16.78     49.33 o 
  20   7  -4      117.63      146.61     53.15 o 
   0   8  -4     4613.40     4647.93     84.98 o 
   1   8  -4     4132.84     4143.82     65.86 o 
   2   8  -4     4927.36     4805.46     63.92 o 
   3   8  -4      900.82      803.14     26.26 o 
   4   8  -4      897.81      894.09     34.00 o 
   5   8  -4     1072.63     1042.37     50.49 o 
   6   8  -4      995.37      953.13     49.13 o 
   7   8  -4     2875.68     2745.16     82.00 o 
   8   8  -4       43.02        7.97     21.04 o 
   9   8  -4     2080.12     2118.79     86.92 o 
  10   8  -4     1140.54     1151.70     59.44 o 
  11   8  -4     1065.56     1069.51     81.95 o 
  12   8  -4     1893.90     1845.85     77.57 o 
  13   8  -4      506.75      565.98     80.76 o 
  14   8  -4     1176.39     1279.05     83.03 o 
  15   8  -4      169.97      131.19     40.66 o 
  16   8  -4      204.18      175.94     46.31 o 
  17   8  -4      265.29      210.28     56.22 o 
  18   8  -4      209.05      176.17     49.89 o 
  19   8  -4      258.98      331.73     71.94 o 
   1   9  -4     1302.82     1369.75     43.72 o 
   2   9  -4      256.79      249.38     19.51 o 
   3   9  -4      491.34      505.37     27.04 o 
   4   9  -4     2332.75     2319.20     52.13 o 
   5   9  -4      647.74      630.42     37.73 o 
   6   9  -4     2161.25     2216.15     73.81 o 
   7   9  -4      596.94      533.59     43.14 o 
   8   9  -4     1527.49     1602.77     67.57 o 
   9   9  -4     1659.45     1701.64     71.55 o 
  10   9  -4      325.78      315.88     38.19 o 
  11   9  -4     2219.37     2244.72     85.21 o 
  12   9  -4      167.75      151.77     34.16 o 
  13   9  -4     1166.18     1232.98     68.94 o 
  14   9  -4       95.44       84.10     39.70 o 
  15   9  -4     1190.81     1309.20     88.06 o 
  16   9  -4       48.13       -3.46     47.66 o 
  17   9  -4      228.16      247.02     52.72 o 
  18   9  -4      102.00      123.20     47.56 o 
  19   9  -4      127.21      197.25     75.28 o 
   0  10  -4      464.12      485.73     37.12 o 
   1  10  -4     2266.19     2241.61     46.02 o 
   2  10  -4     1184.12     1224.02     35.70 o 
   3  10  -4     6782.07     6307.96     98.60 o 
   4  10  -4      632.07      589.18     36.17 o 
   5  10  -4     3070.54     2994.33     62.13 o 
   6  10  -4     1492.54     1446.19     45.38 o 
   7  10  -4     6296.44     5832.11    220.97 o 
   8  10  -4     2635.27     2707.47     89.38 o 
   9  10  -4     3588.00     3510.95    126.23 o 
  10  10  -4      366.24      387.38     43.50 o 
  11  10  -4     1696.35     1738.94     77.51 o 
  12  10  -4      831.33      801.81     60.16 o 
  13  10  -4      786.63      855.06     61.36 o 
  14  10  -4      115.02       83.20     33.76 o 
  15  10  -4       38.63       32.53     41.27 o 
  16  10  -4      265.61      282.13     56.89 o 
  17  10  -4      447.94      434.65     78.14 o 
  18  10  -4      162.79      191.57     61.24 o 
   1  11  -4     5159.69     5125.74     71.42 o 
   2  11  -4      921.44      914.15     38.23 o 
   3  11  -4     3730.94     3737.09     85.69 o 
   4  11  -4      591.75      583.54     37.72 o 
   5  11  -4      667.42      641.70     46.74 o 
   6  11  -4      509.89      477.85     43.62 o 
   7  11  -4     1471.99     1461.75     66.60 o 
   8  11  -4      135.82      155.12     31.88 o 
   9  11  -4     1749.67     1757.07     75.80 o 
  10  11  -4      169.04      164.20     32.28 o 
  11  11  -4     1903.69     1984.83     83.61 o 
  12  11  -4      254.86      292.67     49.78 o 
  13  11  -4     2829.02     2751.30    102.53 o 
  14  11  -4      123.39       87.84     35.79 o 
  15  11  -4     1554.71     1720.51    154.37 o 
  16  11  -4      190.26      162.41     48.34 o 
  17  11  -4      856.43      930.04    140.55 o 
   0  12  -4      944.54      995.73     49.49 o 
   1  12  -4      545.25      482.56     31.74 o 
   2  12  -4     1328.80     1341.98     46.30 o 
   3  12  -4     1423.40     1475.63     55.93 o 
   4  12  -4       34.70       25.55     21.37 o 
   5  12  -4     4727.78     4558.44    111.72 o 
   6  12  -4       48.03       38.76     25.07 o 
   7  12  -4      580.43      573.07     50.85 o 
   8  12  -4      786.28      694.41     66.54 o 
   9  12  -4     1176.94     1147.23     64.01 o 
  10  12  -4      625.18      621.50     54.99 o 
  11  12  -4      127.14       78.31     32.09 o 
  12  12  -4        0.23        3.37     31.84 o 
  13  12  -4      450.92      550.32     57.59 o 
  14  12  -4      426.06      339.21     45.68 o 
  15  12  -4       45.40       39.18     41.58 o 
  16  12  -4       59.56       50.92     52.65 o 
   1  13  -4      447.80      445.81     32.05 o 
   2  13  -4       20.49        4.74     20.84 o 
   3  13  -4       48.38       38.37     22.16 o 
   4  13  -4      833.68      886.52     48.79 o 
   5  13  -4      741.22      752.39     52.61 o 
   6  13  -4     1448.90     1464.35     69.83 o 
   7  13  -4      764.89      753.41     56.75 o 
   8  13  -4     1651.73     1624.18     74.91 o 
   9  13  -4      714.39      769.95     59.94 o 
  10  13  -4     1497.15     1483.93     81.81 o 
  11  13  -4       38.54       97.07     34.00 o 
  12  13  -4      265.29      335.22     52.62 o 
  13  13  -4      308.63      413.82     52.63 o 
  14  13  -4      138.08      118.23     43.78 o 
  15  13  -4       73.18      124.42     43.50 o 
  16  13  -4      222.41      278.72     87.19 o 
   0  14  -4     4129.94     4299.03    212.02 o 
   1  14  -4      238.51      231.76     31.14 o 
   2  14  -4      263.07      246.12     32.78 o 
   3  14  -4     1662.86     1685.92     63.76 o 
   4  14  -4      129.72      114.51     27.86 o 
   5  14  -4       28.94       23.80     24.33 o 
   6  14  -4      658.38      722.12     50.50 o 
   7  14  -4      851.71      827.14     61.80 o 
   8  14  -4      376.34      355.88     46.13 o 
   9  14  -4      280.33      287.30     41.96 o 
  10  14  -4      312.72      274.57     41.47 o 
  11  14  -4      626.18      629.74     56.95 o 
  12  14  -4      465.51      492.49     52.63 o 
  13  14  -4       47.89      -20.57     37.48 o 
  14  14  -4      775.43      730.57     67.31 o 
  15  14  -4      188.99      204.73     51.45 o 
   1  15  -4     1859.94     1897.12    105.99 o 
   2  15  -4       28.71       -3.52     29.27 o 
   3  15  -4     1128.75     1150.86     55.07 o 
   4  15  -4     1366.60     1360.63     60.72 o 
   5  15  -4     1323.26     1351.49     61.23 o 
   6  15  -4      968.38      916.07     54.11 o 
   7  15  -4      139.17      147.92     32.06 o 
   8  15  -4      599.59      565.79     56.43 o 
   9  15  -4      139.64      124.08     37.93 o 
  10  15  -4      365.96      389.84     49.08 o 
  11  15  -4      304.97      307.50     45.68 o 
  12  15  -4       50.85       10.07     39.38 o 
  13  15  -4      212.44      188.18     45.57 o 
  14  15  -4       11.18       12.67     44.12 o 
   0  16  -4     1432.61     1462.23    136.74 o 
   1  16  -4      206.11      179.97     48.98 o 
   2  16  -4      408.75      406.24     63.45 o 
   3  16  -4      583.20      496.37     53.51 o 
   4  16  -4      440.55      546.24     55.15 o 
   5  16  -4     1109.11     1161.58     59.56 o 
   6  16  -4      265.76      225.41     43.53 o 
   7  16  -4      931.89      904.88     56.67 o 
   8  16  -4      218.54      237.42     37.52 o 
   9  16  -4     1105.60     1193.12     72.99 o 
  10  16  -4     1296.15     1266.89     75.97 o 
  11  16  -4      386.14      400.49     82.72 o 
  12  16  -4      335.34      392.68     67.92 o 
  13  16  -4      298.14      262.59     54.58 o 
   1  17  -4     1800.42     1922.33    114.88 o 
   2  17  -4      501.47      508.52     68.76 o 
   3  17  -4      588.73      617.74     80.05 o 
   4  17  -4      430.64      378.23     66.20 o 
   5  17  -4      115.44       78.69     37.41 o 
   6  17  -4      598.92      614.66     99.27 o 
   7  17  -4       34.74       31.21     52.16 o 
   8  17  -4      579.00      617.07     53.79 o 
   9  17  -4       23.77       67.29     36.47 o 
  10  17  -4      422.09      479.45     50.84 o 
  11  17  -4      100.00       28.09     44.01 o 
  12  17  -4      157.38      181.60     55.20 o 
   0  18  -4      468.38      260.62     83.38 o 
   1  18  -4       40.42      -23.75     48.68 o 
   2  18  -4      122.20       94.39     55.51 o 
   3  18  -4      408.85      355.99     65.00 o 
   4  18  -4      288.69      309.03     63.97 o 
   5  18  -4       38.42      -22.99     53.49 o 
   6  18  -4       23.56       30.73     41.39 o 
   7  18  -4      127.88      133.33     45.04 o 
   8  18  -4       10.66        5.09     40.85 o 
   9  18  -4      287.55      280.79     54.09 o 
  10  18  -4      167.13      157.32     48.87 o 
  11  18  -4       21.43       61.92     56.71 o 
   1  19  -4      382.96      381.76     70.57 o 
   2  19  -4       16.21      -19.16     48.95 o 
   3  19  -4      363.35      233.60     59.83 o 
   4  19  -4      420.12      484.01     76.28 o 
   5  19  -4      199.46      188.93     61.52 o 
   6  19  -4       82.08       42.88     55.10 o 
   7  19  -4      235.06      206.62     52.47 o 
   8  19  -4      137.32      237.43     65.45 o 
   9  19  -4       23.61      -30.21     59.43 o 
   0  20  -4     1328.88     1427.93    154.85 o 
   1  20  -4      182.32      302.08     70.58 o 
   2  20  -4      342.61      377.46     73.28 o 
   3  20  -4       84.66      129.04     63.14 o 
   4  20  -4      555.51      669.42    124.35 o 
   5  20  -4       68.64      103.39     88.62 o 
   6  20  -4       78.91       35.26     81.47 o 
   2   0  -3    16802.61    17576.25    354.96 o 
   4   0  -3    15440.86    15439.99    141.26 o 
   6   0  -3    55776.17    57994.31    536.49 o 
   8   0  -3    22927.29    24370.03    638.92 o 
  10   0  -3     7597.70     6992.63    241.09 o 
  12   0  -3     4097.22     3935.89    157.23 o 
  14   0  -3      161.03      120.29     32.16 o 
  16   0  -3     1295.46     1319.55     73.95 o 
  18   0  -3     2603.83     2636.69    159.14 o 
   1   1  -3    17495.54    17995.96    289.21 o 
   2   1  -3     6554.49     6786.98     63.77 o 
   3   1  -3    11093.58    11307.53    101.05 o 
   4   1  -3    32187.64    32186.41    257.59 o 
   5   1  -3       96.44      105.82     12.45 o 
   6   1  -3     3262.33     3524.23     55.75 o 
   7   1  -3      702.73      690.85     55.81 o 
   8   1  -3    22892.30    23811.45    307.75 o 
   9   1  -3     2100.53     2175.22     50.73 o 
  10   1  -3     5430.96     5227.45     80.85 o 
  11   1  -3     1612.93     1583.77     51.37 o 
  12   1  -3     5755.61     5512.02     91.53 o 
  13   1  -3      449.63      484.78     43.74 o 
  14   1  -3     5687.52     5690.01    107.89 o 
  15   1  -3      718.51      687.43     38.75 o 
  16   1  -3     3938.21     4031.58    141.87 o 
  17   1  -3       46.35       53.15     23.89 o 
  18   1  -3     1248.31     1314.15     66.06 o 
  19   1  -3       50.44        0.48     60.03 o 
  20   1  -3       72.12      160.56     75.76 o 
   1   2  -3     5938.06     5963.92     80.82 o 
   2   2  -3     9141.48     9316.62    191.59 o 
   3   2  -3     1226.77     1293.80     30.71 o 
   4   2  -3     4334.24     4479.99     66.12 o 
   5   2  -3     1491.02     1446.81     54.96 o 
   6   2  -3     3799.26     4011.97     89.61 o 
   7   2  -3       15.73       32.77     11.74 o 
   8   2  -3     2538.92     2542.05     60.76 o 
   9   2  -3      155.69      178.39     17.78 o 
  10   2  -3     2630.82     2703.92     58.44 o 
  11   2  -3      975.14      951.11     37.48 o 
  12   2  -3      483.47      516.79     31.15 o 
  13   2  -3     2709.61     2757.67     89.88 o 
  14   2  -3       22.56       -3.62     17.96 o 
  15   2  -3      379.88      393.41     35.14 o 
  16   2  -3       31.78       36.43     22.20 o 
  17   2  -3      172.77      197.72     61.70 o 
  18   2  -3       52.23       23.13     37.16 o 
  19   2  -3      120.06      108.61     45.52 o 
  20   2  -3      118.19        7.15     62.89 o 
  21   2  -3      384.79      281.58     88.14 o 
   0   3  -3      616.87      688.62     25.98 o 
   1   3  -3     7381.70     7755.43    110.78 o 
   2   3  -3     7087.92     7263.47    154.37 o 
   3   3  -3    33379.95    34356.45    205.85 o 
   4   3  -3     6148.66     6093.42     74.69 o 
   5   3  -3     5440.96     5568.17     72.11 o 
   6   3  -3     2781.59     2780.28     58.29 o 
   7   3  -3      235.47      227.18     19.40 o 
   8   3  -3     1420.66     1375.72     40.38 o 
   9   3  -3      408.22      374.87     28.81 o 
  10   3  -3      768.58      832.95     46.01 o 
  11   3  -3     4773.59     4709.13     95.73 o 
  12   3  -3      185.99      175.79     22.00 o 
  13   3  -3      330.32      383.22     30.16 o 
  14   3  -3       73.16       82.16     21.05 o 
  15   3  -3     1029.00     1118.07     55.54 o 
  16   3  -3       62.63       31.94     79.81 o 
  17   3  -3      932.36      947.73     71.59 o 
  18   3  -3      494.00      537.89     94.34 o 
  19   3  -3      515.89      545.88     69.92 o 
  20   3  -3       78.49      127.87     51.09 o 
  21   3  -3      263.52      319.22     77.66 o 
   1   4  -3    16741.86    17137.38    105.64 o 
   2   4  -3     6326.79     6761.72     64.07 o 
   3   4  -3     1236.30     1365.47     31.81 o 
   4   4  -3     7695.75     8236.68    119.45 o 
   5   4  -3    10619.85    10784.41     94.92 o 
   6   4  -3    12251.84    12208.63    106.78 o 
   7   4  -3     1256.53     1313.76     37.28 o 
   8   4  -3     9295.49     9347.06    149.09 o 
   9   4  -3     3510.63     3579.46    110.89 o 
  10   4  -3     1150.37     1150.02     45.65 o 
  11   4  -3     1526.65     1469.15     45.61 o 
  12   4  -3     2639.08     2627.53    116.67 o 
  13   4  -3     3715.60     3762.98    108.13 o 
  14   4  -3      152.16      132.20     25.93 o 
  15   4  -3      526.31      521.81     87.67 o 
  16   4  -3       43.66       28.10     32.34 o 
  17   4  -3      391.56      412.32     53.39 o 
  18   4  -3      140.12      208.63     79.09 o 
  19   4  -3      200.98      171.89     49.74 o 
  20   4  -3     1069.22     1332.99     95.33 o 
  21   4  -3        6.14      -52.54     52.54 o 
   0   5  -3    33431.50    33908.12    528.02 o 
   1   5  -3      178.40      208.84     14.16 o 
   2   5  -3    20526.45    20652.68    141.45 o 
   3   5  -3     2112.46     2221.30     71.86 o 
   4   5  -3    18074.96    18500.00    167.41 o 
   5   5  -3     4977.88     4941.83    102.21 o 
   6   5  -3     8500.26     8816.60    116.08 o 
   7   5  -3     9171.22     9084.28     93.92 o 
   8   5  -3     3514.27     3243.93     58.72 o 
   9   5  -3     3122.90     3068.72     60.60 o 
  10   5  -3     4383.16     4550.04    164.09 o 
  11   5  -3     2263.34     2085.64     86.49 o 
  12   5  -3     1209.85     1250.40     54.28 o 
  13   5  -3      216.89      226.35     29.41 o 
  14   5  -3      928.98     1004.95     65.67 o 
  15   5  -3      133.39      115.94     35.03 o 
  16   5  -3      451.99      436.44     55.93 o 
  17   5  -3      367.34      385.79     58.10 o 
  18   5  -3      648.78      581.27     69.07 o 
  19   5  -3      276.00      187.70     49.02 o 
  20   5  -3        3.46      -11.44     48.20 o 
  21   5  -3      250.94      273.96     87.67 o 
   1   6  -3    18736.70    19897.78    211.93 o 
   2   6  -3     4980.80     4970.05     51.84 o 
   3   6  -3     5805.81     5994.27     65.73 o 
   4   6  -3     8174.40     7910.11    111.08 o 
   5   6  -3     3641.57     3622.72     87.09 o 
   6   6  -3     5746.64     5750.46    102.78 o 
   7   6  -3      358.03      366.88     33.47 o 
   8   6  -3     2529.37     2316.71     81.02 o 
   9   6  -3     2697.77     2550.01    130.39 o 
  10   6  -3     1846.81     1787.87     80.91 o 
  11   6  -3     3121.38     3119.99     89.83 o 
  12   6  -3       99.13      172.78     36.31 o 
  13   6  -3     2017.63     1943.65     90.76 o 
  14   6  -3      580.86      545.46     56.34 o 
  15   6  -3      715.86      770.39     69.54 o 
  16   6  -3      372.62      416.42     59.79 o 
  17   6  -3      619.71      702.41     71.93 o 
  18   6  -3      990.46     1212.17     85.60 o 
  19   6  -3      595.56      662.09     95.05 o 
  20   6  -3      410.25      423.47     82.66 o 
  21   6  -3       61.10       26.20     78.14 o 
   0   7  -3     5241.66     5326.52     83.63 o 
   1   7  -3       35.31       50.13     10.39 o 
   2   7  -3     5955.18     6054.56     80.40 o 
   3   7  -3     6580.96     6687.79     78.83 o 
   4   7  -3      154.07      184.96     23.35 o 
   5   7  -3     4489.55     4618.48     92.47 o 
   6   7  -3     5340.70     5400.52    103.87 o 
   7   7  -3     7349.66     6954.57    120.32 o 
   8   7  -3     2661.11     2558.88     76.34 o 
   9   7  -3     2024.43     2015.84     91.64 o 
  10   7  -3      330.15      310.58     42.21 o 
  11   7  -3     1424.39     1343.25     63.02 o 
  12   7  -3     1461.20     1411.52     65.93 o 
  13   7  -3      375.68      391.43     66.23 o 
  14   7  -3     1851.88     1921.13     97.53 o 
  15   7  -3     1258.71     1263.95     81.89 o 
  16   7  -3      456.17      456.76     61.11 o 
  17   7  -3      184.80      172.94     86.24 o 
  18   7  -3       71.65       64.48     51.70 o 
  19   7  -3       19.23       46.78     44.95 o 
  20   7  -3      249.25      349.40     63.95 o 
   1   8  -3     3398.92     3432.12     49.47 o 
   2   8  -3      165.27      180.71     19.83 o 
   3   8  -3     3888.67     3855.25     59.77 o 
   4   8  -3      792.56      761.81     25.18 o 
   5   8  -3     2895.14     3041.97     78.47 o 
   6   8  -3     2377.08     2269.06     70.20 o 
   7   8  -3      544.69      513.84     41.72 o 
   8   8  -3      631.41      631.29     45.06 o 
   9   8  -3     2043.19     2073.56     72.55 o 
  10   8  -3      961.96      918.12     53.69 o 
  11   8  -3      725.16      675.93     50.86 o 
  12   8  -3       27.21       22.95     26.58 o 
  13   8  -3       34.63       62.31     31.65 o 
  14   8  -3      447.49      554.84     62.49 o 
  15   8  -3      327.39      359.93     66.70 o 
  16   8  -3      765.76      841.35     72.53 o 
  17   8  -3      104.83      193.61     46.31 o 
  18   8  -3      233.51      288.50     55.96 o 
  19   8  -3      147.10      124.61     48.15 o 
  20   8  -3      128.53       47.17     72.90 o 
   0   9  -3     2719.51     2830.32     67.00 o 
   1   9  -3     2678.08     2724.29     46.99 o 
   2   9  -3     1913.63     1907.48     46.91 o 
   3   9  -3     2629.84     2651.56     49.18 o 
   4   9  -3     3160.97     3198.46     58.41 o 
   5   9  -3     3065.02     3002.51     57.19 o 
   6   9  -3      618.67      620.42     31.27 o 
   7   9  -3     3605.23     3403.34     91.82 o 
   8   9  -3     1786.76     1768.17     69.30 o 
   9   9  -3     3644.75     3426.63    100.95 o 
  10   9  -3     1100.49     1015.10     86.87 o 
  11   9  -3      183.12      201.37     31.45 o 
  12   9  -3       30.73       17.02     27.81 o 
  13   9  -3      680.62      662.31     55.71 o 
  14   9  -3      535.13      464.32     57.85 o 
  15   9  -3      804.92      854.42     74.28 o 
  16   9  -3      537.76      553.54     99.58 o 
  17   9  -3      569.88      645.96     76.98 o 
  18   9  -3      208.90      220.52     48.87 o 
  19   9  -3      423.73      473.40     68.61 o 
   1  10  -3    11408.47    11114.52     98.62 o 
   2  10  -3     1016.23     1047.97     33.20 o 
   3  10  -3    11267.76    11178.42    209.08 o 
   4  10  -3      220.43      240.91     25.91 o 
   5  10  -3     3199.60     3139.12     69.78 o 
   6  10  -3     1276.05     1307.71     59.46 o 
   7  10  -3      860.02      920.76     51.69 o 
   8  10  -3      109.31       96.67     26.16 o 
   9  10  -3      180.85      156.68     30.98 o 
  10  10  -3      320.69      250.79     33.57 o 
  11  10  -3      998.71      986.38     59.09 o 
  12  10  -3      782.06      774.79     55.91 o 
  13  10  -3     1672.45     1841.91     82.93 o 
  14  10  -3      612.46      530.30     62.47 o 
  15  10  -3     1574.91     1723.94    168.43 o 
  16  10  -3       30.40       61.82     41.29 o 
  17  10  -3      360.45      349.98     55.74 o 
  18  10  -3        7.84        1.60     48.91 o 
   0  11  -3      702.21      780.29     42.87 o 
   1  11  -3      477.83      477.05     30.84 o 
   2  11  -3      430.23      460.24     26.15 o 
   3  11  -3     5140.41     4988.55     80.18 o 
   4  11  -3      380.96      432.33     39.54 o 
   5  11  -3     4082.70     4007.93    100.07 o 
   6  11  -3      804.85      893.26     51.13 o 
   7  11  -3     5435.51     5181.29    119.11 o 
   8  11  -3     1853.90     1835.35     73.51 o 
   9  11  -3     3237.49     3198.31     97.86 o 
  10  11  -3      296.08      283.88     40.10 o 
  11  11  -3      693.81      663.98     55.55 o 
  12  11  -3      201.89      178.88     47.66 o 
  13  11  -3       94.66      107.27     33.80 o 
  14  11  -3      124.76       63.04     38.00 o 
  15  11  -3      128.11      148.64     56.22 o 
  16  11  -3       72.21       68.97     43.62 o 
  17  11  -3      289.09      276.24     68.85 o 
   1  12  -3     4173.89     4164.77     65.31 o 
   2  12  -3       63.70       44.96     17.30 o 
   3  12  -3     2509.03     2563.66     81.08 o 
   4  12  -3      207.05      239.38     29.35 o 
   5  12  -3     1307.53     1300.95     61.70 o 
   6  12  -3      209.58      211.32     40.59 o 
   7  12  -3      154.41      122.14     28.12 o 
   8  12  -3     1700.84     1620.72     77.98 o 
   9  12  -3      481.81      482.59     71.10 o 
  10  12  -3      740.07      796.71     58.64 o 
  11  12  -3      155.00      128.87     37.14 o 
  12  12  -3       76.94       65.55     31.23 o 
  13  12  -3      564.51      498.71     52.38 o 
  14  12  -3      231.00      172.08     39.50 o 
  15  12  -3      564.85      474.65     65.91 o 
  16  12  -3      212.62      239.18     53.31 o 
  17  12  -3      189.63      199.01     55.75 o 
   0  13  -3      926.45      909.66     49.93 o 
   1  13  -3     3078.47     3064.14     76.28 o 
   2  13  -3     1117.57     1103.28     49.20 o 
   3  13  -3      473.75      537.75     40.52 o 
   4  13  -3      162.33      118.93     24.96 o 
   5  13  -3     1280.01     1242.35     54.91 o 
   6  13  -3      323.30      267.77     46.72 o 
   7  13  -3       70.14       40.68     26.14 o 
   8  13  -3      307.57      288.28     38.84 o 
   9  13  -3        8.83        7.82     28.71 o 
  10  13  -3       48.91       42.99     35.96 o 
  11  13  -3       93.59       59.51     30.58 o 
  12  13  -3      176.53      237.94     40.45 o 
  13  13  -3      444.08      387.56     52.96 o 
  14  13  -3      136.55      171.44     42.21 o 
  15  13  -3      514.97      525.88     76.23 o 
  16  13  -3      178.78      158.40     51.76 o 
   1  14  -3      519.23      470.62     43.77 o 
   2  14  -3      541.91      616.33     43.17 o 
   3  14  -3      770.03      792.27     47.35 o 
   4  14  -3      874.08      895.77     48.46 o 
   5  14  -3      129.87      164.15     28.47 o 
   6  14  -3      735.80      708.75     46.69 o 
   7  14  -3       78.90       68.41     34.64 o 
   8  14  -3      555.09      511.40     54.76 o 
   9  14  -3      256.59      229.91     38.03 o 
  10  14  -3        9.94       24.96     31.99 o 
  11  14  -3      719.04      817.70     67.56 o 
  12  14  -3      857.59      845.85     67.13 o 
  13  14  -3      276.77      295.58     47.37 o 
  14  14  -3       33.77       58.21     42.50 o 
  15  14  -3      597.87      668.89    143.41 o 
   0  15  -3      692.65      875.24    115.78 o 
   1  15  -3      323.22      283.77     51.38 o 
   2  15  -3      135.94      158.84     57.54 o 
   3  15  -3     1389.86     1466.75     71.04 o 
   4  15  -3      320.07      335.12     44.91 o 
   5  15  -3     1405.94     1469.75     62.01 o 
   6  15  -3      398.41      447.28     50.06 o 
   7  15  -3     1501.20     1502.75     65.24 o 
   8  15  -3      694.31      752.25     57.67 o 
   9  15  -3     2011.62     2093.24     89.06 o 
  10  15  -3      619.15      564.53     57.79 o 
  11  15  -3      605.26      607.85     74.14 o 
  12  15  -3      864.85      906.80     72.64 o 
  13  15  -3      297.52      438.95     66.51 o 
  14  15  -3      313.48      382.70     66.35 o 
   1  16  -3      763.51      915.52     87.09 o 
   2  16  -3      118.22       79.44     41.24 o 
   3  16  -3      611.36      570.04     54.27 o 
   4  16  -3      424.52      437.35     50.56 o 
   5  16  -3      310.22      301.63     47.17 o 
   6  16  -3     1416.39     1463.87     65.71 o 
   7  16  -3       45.52       55.52     31.44 o 
   8  16  -3      956.34      986.46     58.88 o 
   9  16  -3      586.59      694.22     56.35 o 
  10  16  -3      435.62      425.80     64.72 o 
  11  16  -3      611.61      721.18     63.74 o 
  12  16  -3       32.55       11.21     42.77 o 
  13  16  -3      572.03      680.23     69.14 o 
   0  17  -3      412.15      546.97    110.54 o 
   1  17  -3       73.03       87.17     43.43 o 
   2  17  -3     1399.26     1407.68     96.86 o 
   3  17  -3      408.67      435.60     75.52 o 
   4  17  -3      316.06      394.98     49.82 o 
   5  17  -3      557.47      649.21     63.08 o 
   6  17  -3      438.62      419.29     53.41 o 
   7  17  -3      434.43      374.82     51.32 o 
   8  17  -3       46.94       73.94     38.37 o 
   9  17  -3      203.21      129.68     36.29 o 
  10  17  -3      129.44      165.79     40.46 o 
  11  17  -3      308.66      329.90     44.91 o 
  12  17  -3      563.52      511.98     73.84 o 
  13  17  -3        0.84      113.40     78.14 o 
   1  18  -3      367.57      297.88     62.19 o 
   2  18  -3      170.47       94.34     49.86 o 
   3  18  -3      448.74      541.29     78.26 o 
   4  18  -3      307.13      368.18     69.31 o 
   5  18  -3      374.31      386.94     54.67 o 
   6  18  -3       22.46       15.16     39.03 o 
   7  18  -3      335.73      322.93     51.40 o 
   8  18  -3      224.98      223.73     75.96 o 
   9  18  -3       99.66       90.15     45.01 o 
  10  18  -3       19.77      -47.92     55.20 o 
  11  18  -3      144.09      241.82     62.74 o 
   0  19  -3       95.67      192.01     87.19 o 
   1  19  -3      236.82      268.78     63.58 o 
   2  19  -3       84.92      101.65     53.33 o 
   3  19  -3       68.50       87.21     50.18 o 
   4  19  -3      120.82      108.52     57.03 o 
   5  19  -3      408.44      429.80     73.07 o 
   6  19  -3       10.54       45.45     43.83 o 
   7  19  -3      239.68      187.67     51.09 o 
   8  19  -3      143.89      156.91     58.61 o 
   9  19  -3       28.52      -25.25     83.38 o 
   1  20  -3      700.78      783.22     89.95 o 
   2  20  -3      152.58      127.39     62.08 o 
   3  20  -3      385.12      332.28     72.24 o 
   4  20  -3      370.98      428.66     75.45 o 
   5  20  -3       70.81       75.94     57.08 o 
   6  20  -3      363.50      425.95    108.15 o 
   7  20  -3       73.79       60.03     89.10 o 
   1  21  -3       40.30       51.93     92.91 o 
   2  21  -3     1036.10     1190.18    161.99 o 
   2   0  -2    25365.14    25076.00    176.04 o 
   4   0  -2    36765.26    38373.51    360.67 o 
   6   0  -2    52830.15    53476.04   1695.46 o 
   8   0  -2      621.17      771.03     41.76 o 
  10   0  -2      439.93      362.01     34.86 o 
  12   0  -2     5639.75     5334.00    197.01 o 
  14   0  -2     7000.78     6544.47    190.82 o 
  16   0  -2     1827.25     1841.11     86.58 o 
  18   0  -2     1678.67     1977.76    141.03 o 
  20   0  -2      265.37      263.48     81.47 o 
   1   1  -2     5339.34     5453.71    185.80 o 
   2   1  -2     6600.67     6858.56     66.14 o 
   3   1  -2      204.64      241.80     14.16 o 
   4   1  -2     3654.04     3562.37     71.13 o 
   5   1  -2      220.24      235.42     18.97 o 
   6   1  -2     8349.77     8095.36    146.90 o 
   7   1  -2     1164.70     1109.91     32.49 o 
   8   1  -2     9585.71     9171.41     99.22 o 
   9   1  -2      899.30      939.26     32.81 o 
  10   1  -2     8259.95     7808.22    120.93 o 
  11   1  -2      620.34      628.50     34.39 o 
  12   1  -2     2611.34     2500.41     70.08 o 
  13   1  -2      130.61      142.07     27.00 o 
  14   1  -2      447.54      440.95     31.95 o 
  15   1  -2      591.75      597.40     37.81 o 
  16   1  -2      284.51      307.56     30.26 o 
  17   1  -2       15.78       31.71     27.40 o 
  18   1  -2     1987.87     2282.97     83.47 o 
  19   1  -2      303.42      326.37     82.43 o 
  21   1  -2      214.00      151.04     77.66 o 
   0   2  -2     2699.10     2834.14     67.31 o 
   1   2  -2    12250.63    12542.37    317.53 o 
   2   2  -2    13404.02    13774.36    130.11 o 
   3   2  -2    14427.55    15214.58    183.20 o 
   4   2  -2    20182.25    20537.16    183.34 o 
   5   2  -2     1039.76     1075.87     29.58 o 
   6   2  -2    12317.86    12393.71    144.83 o 
   7   2  -2      482.00      459.90     25.95 o 
   8   2  -2       28.10       22.76     10.10 o 
   9   2  -2     1964.12     1966.35     45.99 o 
  10   2  -2     1693.88     1633.60     45.73 o 
  11   2  -2     2181.12     2188.57     53.03 o 
  12   2  -2      681.20      694.90     33.85 o 
  13   2  -2     1034.52     1061.10     41.92 o 
  14   2  -2       22.25       21.19     17.55 o 
  15   2  -2     1024.92     1073.51     45.16 o 
  16   2  -2      451.89      478.04     44.53 o 
  17   2  -2      800.23      800.12     53.15 o 
  18   2  -2      172.79      188.70     41.29 o 
  19   2  -2      330.56      432.62     86.24 o 
  20   2  -2      256.04      163.90     68.13 o 
  21   2  -2       40.30      103.87     70.52 o 
  22   2  -2       12.04       34.30     82.43 o 
   1   3  -2     4088.61     4193.32     51.11 o 
   2   3  -2     3562.64     3741.07     45.31 o 
   3   3  -2    11586.54    11827.41    154.40 o 
   4   3  -2     3955.36     4214.19     82.46 o 
   5   3  -2      547.10      580.38     47.25 o 
   6   3  -2    12674.77    12749.96    108.93 o 
   7   3  -2      600.88      583.87     25.96 o 
   8   3  -2     8516.27     8619.78    107.30 o 
   9   3  -2      267.49      300.41     21.88 o 
  10   3  -2     4500.89     4327.25     70.37 o 
  11   3  -2      695.64      712.47     33.05 o 
  12   3  -2      829.45      772.26     35.47 o 
  13   3  -2     1439.28     1412.06     53.64 o 
  14   3  -2     1228.57     1273.64     52.24 o 
  15   3  -2      592.09      575.50     49.18 o 
  16   3  -2      169.17      137.13     34.43 o 
  17   3  -2      578.68      658.70     65.79 o 
  18   3  -2       23.59       51.75     40.51 o 
  19   3  -2      242.00      277.13     52.14 o 
  20   3  -2      163.21      139.60     68.61 o 
  21   3  -2      408.28      484.55     94.34 o 
   0   4  -2    11420.67    12203.55    101.09 o 
   1   4  -2     2379.11     2332.30     40.64 o 
   2   4  -2     9859.90     9954.89    172.37 o 
   3   4  -2     3893.61     3904.91    105.36 o 
   4   4  -2     1722.30     1747.41     57.10 o 
   5   4  -2     3922.39     3912.20     78.66 o 
   6   4  -2     3138.48     3439.14     73.31 o 
   7   4  -2      877.77      984.14     32.23 o 
   8   4  -2    10275.25    10349.52    110.93 o 
   9   4  -2     3133.57     3031.82     89.24 o 
  10   4  -2     6178.91     5937.58     83.17 o 
  11   4  -2      428.33      453.43     27.75 o 
  12   4  -2     3272.02     3135.19     66.54 o 
  13   4  -2     1553.49     1525.44     49.66 o 
  14   4  -2     2665.92     2625.77    101.03 o 
  15   4  -2      314.90      369.36     52.17 o 
  16   4  -2      782.59      811.66     64.93 o 
  17   4  -2     1089.88     1045.28     73.94 o 
  18   4  -2     1304.00     1601.86    184.39 o 
  19   4  -2     1723.06     2112.95    144.13 o 
  20   4  -2      182.73      270.52     54.55 o 
  21   4  -2      259.45      212.02     78.14 o 
   1   5  -2    11141.03    11105.07    109.35 o 
   2   5  -2     4543.14     4563.10     44.36 o 
   3   5  -2    20060.23    20366.07    208.79 o 
   4   5  -2    30666.28    30804.63    219.50 o 
   5   5  -2     5050.65     4906.91    160.61 o 
   6   5  -2    10499.47    10223.25    178.80 o 
   7   5  -2     1240.25     1307.02     35.47 o 
   8   5  -2    16461.96    16177.38    180.87 o 
   9   5  -2     1741.51     1781.72     46.82 o 
  10   5  -2     4374.84     4198.02    100.85 o 
  11   5  -2     1597.45     1589.05     50.64 o 
  12   5  -2      798.90      807.05     43.70 o 
  13   5  -2      491.55      517.75     64.08 o 
  14   5  -2       78.05      125.38     33.35 o 
  15   5  -2      507.67      561.90     59.68 o 
  16   5  -2       66.22       36.57     31.61 o 
  17   5  -2      507.31      552.54     75.52 o 
  18   5  -2      455.52      501.05     63.79 o 
  19   5  -2      170.94      203.24     54.32 o 
  20   5  -2       53.74       36.25     48.34 o 
  21   5  -2       32.73       89.06     70.04 o 
   0   6  -2    17860.19    18756.80    834.75 o 
   1   6  -2     1003.69     1039.89     26.69 o 
   2   6  -2     6509.46     6600.04    102.35 o 
   3   6  -2     2450.09     2441.61     35.11 o 
   4   6  -2     7512.81     7699.19    107.25 o 
   5   6  -2     5466.92     5244.76     91.75 o 
   6   6  -2      390.41      356.02     31.28 o 
   7   6  -2    13544.78    12950.86    157.54 o 
   8   6  -2     4621.63     4483.11     85.82 o 
   9   6  -2     3791.93     3859.71     91.86 o 
  10   6  -2     4279.89     4210.43    128.36 o 
  11   6  -2     1831.38     1804.09     81.19 o 
  12   6  -2     3298.11     3111.67    109.65 o 
  13   6  -2      360.26      391.46     49.35 o 
  14   6  -2     3034.39     3057.31    116.06 o 
  15   6  -2       12.19       11.15     61.94 o 
  16   6  -2      494.92      549.81     98.39 o 
  17   6  -2       34.78       30.15     40.74 o 
  18   6  -2      934.05     1071.45     79.97 o 
  19   6  -2      341.30      445.20     85.52 o 
  20   6  -2       32.64       59.58     47.67 o 
  21   6  -2      579.03      611.29    103.87 o 
   1   7  -2     4251.90     4248.97     54.37 o 
   2   7  -2     1539.44     1632.84     38.54 o 
   3   7  -2     4683.72     4701.26     51.75 o 
   4   7  -2     3130.91     3043.89     41.35 o 
   5   7  -2     7206.50     7473.67    114.46 o 
   6   7  -2     2024.98     2059.50     63.75 o 
   7   7  -2     5109.39     5106.90    102.19 o 
   8   7  -2     2790.05     2719.21     77.64 o 
   9   7  -2     1457.06     1446.19     60.49 o 
  10   7  -2      482.65      462.07     40.03 o 
  11   7  -2     4748.10     4722.00    112.67 o 
  12   7  -2      277.57      253.78     41.89 o 
  13   7  -2      340.43      312.12     45.79 o 
  14   7  -2      716.63      711.14     61.99 o 
  15   7  -2      194.90      164.34     39.28 o 
  16   7  -2      672.30      631.03     63.84 o 
  17   7  -2      705.48      846.66     75.05 o 
  18   7  -2      594.29      637.31     70.85 o 
  19   7  -2       61.70       72.45     45.35 o 
  20   7  -2      229.71      251.39     55.67 o 
   0   8  -2     2136.85     2312.90     56.28 o 
   1   8  -2     6724.68     6964.07     68.28 o 
   2   8  -2     1156.73     1169.22     32.32 o 
   3   8  -2      820.46      819.65     28.44 o 
   4   8  -2     2107.51     2056.53     41.16 o 
   5   8  -2      759.77      749.74     30.94 o 
   6   8  -2     2225.69     2039.42     65.85 o 
   7   8  -2      869.32      815.47     45.60 o 
   8   8  -2      711.53      737.81     46.38 o 
   9   8  -2     1208.40     1172.93     56.45 o 
  10   8  -2     2243.59     2163.29    120.77 o 
  11   8  -2       68.31       64.99     25.73 o 
  12   8  -2     1323.29     1169.55     73.39 o 
  13   8  -2      992.22     1071.11     71.93 o 
  14   8  -2      779.61      702.75     89.81 o 
  15   8  -2      579.48      591.61     64.31 o 
  16   8  -2      112.84       86.04     39.75 o 
  17   8  -2      264.42      244.09     60.27 o 
  18   8  -2      128.08      129.31     45.94 o 
  19   8  -2      163.49      135.98     54.76 o 
  20   8  -2      514.43      678.47    113.40 o 
   1   9  -2     3429.55     3305.51     49.89 o 
   2   9  -2     1735.31     1800.40     38.28 o 
   3   9  -2     2593.34     2737.15     61.33 o 
   4   9  -2     1008.43      950.45     31.75 o 
   5   9  -2      386.82      427.49     24.73 o 
   6   9  -2      467.89      484.67     26.49 o 
   7   9  -2      840.64      785.09     46.17 o 
   8   9  -2       58.89       58.38     20.58 o 
   9   9  -2     4735.68     4571.69    109.40 o 
  10   9  -2      275.29      301.93     35.92 o 
  11   9  -2     1383.00     1395.56     66.34 o 
  12   9  -2      433.09      517.46     48.98 o 
  13   9  -2     3011.26     3108.12    122.52 o 
  14   9  -2     1290.35     1300.33     83.16 o 
  15   9  -2      384.77      391.47     53.83 o 
  16   9  -2      296.46      281.98     57.17 o 
  17   9  -2      514.02      733.71     78.32 o 
  18   9  -2       45.92       46.45     42.79 o 
  19   9  -2      235.89      204.29     54.66 o 
   0  10  -2     2648.60     2625.22     66.95 o 
   1  10  -2      772.75      840.07     29.18 o 
   2  10  -2     1254.45     1316.36     34.78 o 
   3  10  -2     9150.76     9111.06    153.29 o 
   4  10  -2      914.92      849.97     37.51 o 
   5  10  -2     9585.28     9419.44    213.81 o 
   6  10  -2     2368.36     2367.76     75.51 o 
   7  10  -2    10424.37    10129.77    300.43 o 
   8  10  -2      793.51      755.96     47.36 o 
   9  10  -2     6444.26     6324.95    165.09 o 
  10  10  -2     1707.52     1621.05     69.40 o 
  11  10  -2      775.70      792.82     53.72 o 
  12  10  -2      454.06      349.73     40.38 o 
  13  10  -2      579.54      518.43     58.94 o 
  14  10  -2      223.28      255.66     47.04 o 
  15  10  -2      134.19      113.30     42.58 o 
  16  10  -2       14.12       74.47     50.98 o 
  17  10  -2       76.47       96.72     42.93 o 
  18  10  -2      163.62      197.74     49.84 o 
  19  10  -2      586.23      573.65    103.39 o 
   1  11  -2     9193.49     9128.21     91.13 o 
   2  11  -2      549.61      558.47     26.90 o 
   3  11  -2     7739.07     7751.71    121.11 o 
   4  11  -2     1745.56     1748.28     64.82 o 
   5  11  -2      174.89      212.82     29.03 o 
   6  11  -2      313.36      300.18     35.91 o 
   7  11  -2      269.30      275.41     34.49 o 
   8  11  -2      283.38      349.84     39.31 o 
   9  11  -2     1796.85     1745.51     72.86 o 
  10  11  -2       76.40       89.61     28.16 o 
  11  11  -2     2247.25     2222.29     85.74 o 
  12  11  -2      375.16      346.83     46.61 o 
  13  11  -2     2511.83     2588.34     98.18 o 
  14  11  -2      182.47      193.74     69.32 o 
  15  11  -2     3144.37     3099.71    135.59 o 
  16  11  -2      171.60      138.24     45.31 o 
  17  11  -2     1712.05     1825.41    112.31 o 
  18  11  -2        6.39      -48.82     48.82 o 
   0  12  -2      716.27      787.11     45.79 o 
   1  12  -2      808.47      831.81     32.47 o 
   2  12  -2      338.03      317.75     25.52 o 
   3  12  -2     1622.70     1581.58     55.02 o 
   4  12  -2     1168.97     1119.23     48.61 o 
   5  12  -2     1196.72     1203.35     56.76 o 
   6  12  -2       25.13       14.63     45.52 o 
   7  12  -2     4013.26     4027.98    107.15 o 
   8  12  -2       85.70       81.09     48.98 o 
   9  12  -2      899.19      925.39     56.92 o 
  10  12  -2      257.59      204.05     49.11 o 
  11  12  -2      370.99      419.38     46.22 o 
  12  12  -2      361.34      360.36     47.01 o 
  13  12  -2       26.04       38.91     32.39 o 
  14  12  -2      278.31      345.44    103.63 o 
  15  12  -2      475.26      470.04     63.09 o 
  16  12  -2       85.28       82.40     48.30 o 
  17  12  -2      317.83      301.69     60.30 o 
   1  13  -2     1221.55     1182.47     42.96 o 
   2  13  -2      240.76      217.98     27.79 o 
   3  13  -2      100.38       81.40     22.53 o 
   4  13  -2     1086.79     1121.04     49.78 o 
   5  13  -2      801.42      770.19     44.48 o 
   6  13  -2      596.00      612.70     49.98 o 
   7  13  -2      141.02      171.31     31.20 o 
   8  13  -2      586.26      622.40     52.75 o 
   9  13  -2      333.23      355.70     43.18 o 
  10  13  -2      635.95      611.13     53.52 o 
  11  13  -2      408.27      331.72     44.18 o 
  12  13  -2      199.34      201.76     39.69 o 
  13  13  -2      286.67      251.14     42.75 o 
  14  13  -2      368.45      299.87     57.01 o 
  15  13  -2      140.83      236.09     52.22 o 
  16  13  -2      229.24      296.46    120.54 o 
   0  14  -2      188.00      239.50     40.52 o 
   1  14  -2      958.41      874.74     54.02 o 
   2  14  -2      368.33      444.23     52.71 o 
   3  14  -2      412.85      430.51     38.08 o 
   4  14  -2       16.04       31.93     22.74 o 
   5  14  -2      862.57      879.05     48.64 o 
   6  14  -2      141.03      147.85     27.59 o 
   7  14  -2     1054.92      946.99     50.97 o 
   8  14  -2       19.56       45.01     39.03 o 
   9  14  -2      896.68      864.32     59.19 o 
  10  14  -2      184.45      186.01     39.93 o 
  11  14  -2      371.43      400.06     50.57 o 
  12  14  -2      156.66      169.46     53.53 o 
  13  14  -2      308.01      403.24     93.02 o 
  14  14  -2      341.70      347.60     49.70 o 
  15  14  -2       74.12      130.83     56.70 o 
   1  15  -2      856.96     1058.09     63.51 o 
   2  15  -2      490.76      585.97    104.20 o 
   3  15  -2     2122.58     2316.48     85.84 o 
   4  15  -2      333.11      329.12     46.24 o 
   5  15  -2     2565.29     2526.04     78.05 o 
   6  15  -2      861.77      937.43     54.13 o 
   7  15  -2      417.78      416.68     40.45 o 
   8  15  -2      600.70      678.66     51.15 o 
   9  15  -2       27.88       -0.52     32.30 o 
  10  15  -2      437.20      415.47     63.00 o 
  11  15  -2      374.34      456.12     55.12 o 
  12  15  -2      312.62      349.58     51.22 o 
  13  15  -2      664.48      675.07     80.62 o 
  14  15  -2      112.28      167.16     44.17 o 
  15  15  -2      430.42      551.26    103.39 o 
   0  16  -2     1448.32     1572.77    135.79 o 
   1  16  -2      420.53      417.74     60.13 o 
   2  16  -2     1279.85     1320.46     69.70 o 
   3  16  -2     2295.89     2419.75    123.50 o 
   4  16  -2      391.24      399.67     47.82 o 
   5  16  -2     1854.44     1933.41    117.36 o 
   6  16  -2      869.81      876.73     69.54 o 
   7  16  -2      995.11      983.14     56.10 o 
   8  16  -2      340.91      363.93     53.62 o 
   9  16  -2      700.29      700.76     56.41 o 
  10  16  -2      415.43      562.65     96.59 o 
  11  16  -2      427.20      527.50     57.83 o 
  12  16  -2      709.73      857.77    105.94 o 
  13  16  -2      395.45      433.96     55.76 o 
  14  16  -2      386.61      509.33     99.10 o 
   1  17  -2     1587.51     1758.93    116.02 o 
   2  17  -2       88.74       62.71     42.23 o 
   3  17  -2      852.76      917.36     66.16 o 
   4  17  -2      126.22      160.02     39.41 o 
   5  17  -2      402.19      424.19     50.75 o 
   6  17  -2      599.05      606.95     60.40 o 
   7  17  -2        7.77       20.10     36.37 o 
   8  17  -2      618.88      575.12     60.64 o 
   9  17  -2        5.85       32.16     34.95 o 
  10  17  -2      474.84      616.39    136.19 o 
  11  17  -2      311.61      281.93     49.32 o 
  12  17  -2      206.48      176.95     48.48 o 
  13  17  -2      139.55      291.11     79.09 o 
   0  18  -2      156.36      148.18     73.85 o 
   1  18  -2      215.15      274.29     61.70 o 
   2  18  -2       26.97       14.35     48.63 o 
   3  18  -2       44.47       -7.75     43.63 o 
   4  18  -2      161.20      174.94     41.72 o 
   5  18  -2       34.81      -24.81     36.70 o 
   6  18  -2       22.38       16.09     54.04 o 
   7  18  -2      399.08      332.88     51.19 o 
   8  18  -2       80.91       56.71     44.18 o 
   9  18  -2       37.18      -52.21     52.21 o 
  10  18  -2       74.17      103.20     59.22 o 
  11  18  -2       27.16        1.91     85.29 o 
   1  19  -2      126.17       45.59     51.20 o 
   2  19  -2      273.44      313.54     64.18 o 
   3  19  -2       25.45       13.42     51.21 o 
   4  19  -2      195.51      159.63     58.68 o 
   5  19  -2       92.34       76.44     45.92 o 
   6  19  -2      247.15      258.40     77.08 o 
   7  19  -2        4.52       -3.65     54.13 o 
   8  19  -2      152.34       94.20     88.38 o 
   9  19  -2       56.29       37.16     88.62 o 
   0  20  -2      782.86      811.40    125.31 o 
   1  20  -2       81.71      132.39     57.09 o 
   2  20  -2      908.75      825.88     93.29 o 
   3  20  -2      182.19      188.52     74.80 o 
   4  20  -2      709.16      843.70     97.52 o 
   5  20  -2       80.41       -8.03     57.61 o 
   6  20  -2      292.89      207.73     81.95 o 
   7  20  -2      109.56       92.43     91.00 o 
   1  21  -2      190.58      173.64     71.47 o 
   2  21  -2      212.72      290.22     67.89 o 
   3  21  -2      130.63      -17.63     83.86 o 
   2   0  -1    23666.57    21440.89    357.10 o 
   4   0  -1    32044.08    31355.17    507.66 o 
   6   0  -1    26030.30    24772.73    201.21 o 
   8   0  -1    18074.77    17244.04    382.83 o 
  10   0  -1     8253.92     7743.70    311.12 o 
  12   0  -1     3672.87     3509.96     96.97 o 
  14   0  -1     1281.26     1259.16     66.35 o 
  16   0  -1      364.22      358.08     45.35 o 
  18   0  -1     2712.15     2762.47    166.76 o 
   0   1  -1    78318.94    79656.41    968.87 o 
   1   1  -1     2646.43     2625.39     39.67 o 
   2   1  -1    51808.66    53219.55    465.02 o 
   3   1  -1     1227.38     1262.05     33.47 o 
   4   1  -1     2978.68     3116.93     53.43 o 
   5   1  -1     2281.38     2198.54     35.99 o 
   6   1  -1     1028.03     1056.77     27.65 o 
   7   1  -1      517.02      470.01     21.25 o 
   8   1  -1     4331.41     4273.15     61.62 o 
   9   1  -1     1677.78     1638.92     41.15 o 
  10   1  -1     8837.54     8434.39    116.50 o 
  11   1  -1      185.93      165.05     18.24 o 
  12   1  -1    18075.67    17168.88    182.61 o 
  13   1  -1      357.29      375.84     28.81 o 
  14   1  -1     1898.02     1869.49     55.42 o 
  15   1  -1     1513.47     1580.32     62.79 o 
  16   1  -1     7390.65     7241.62    137.39 o 
  17   1  -1      116.24      243.95     34.37 o 
  18   1  -1      735.90      832.43     86.95 o 
  19   1  -1      151.42      113.63     43.12 o 
  20   1  -1      643.52      560.31     90.05 o 
  21   1  -1      101.14      132.45     72.42 o 
  22   1  -1       41.35       83.38     82.90 o 
   1   2  -1     3948.76     3944.56     88.92 o 
   2   2  -1    22803.65    23234.04    139.86 o 
   3   2  -1      201.57      215.07     16.15 o 
   4   2  -1     2338.15     2298.65     42.51 o 
   5   2  -1     6751.87     6823.60    105.08 o 
   6   2  -1    14345.86    13990.17    239.52 o 
   7   2  -1      749.74      747.96     25.60 o 
   8   2  -1     1018.69      864.80     35.41 o 
   9   2  -1      954.86      941.42     32.13 o 
  10   2  -1     1271.38     1298.47     38.92 o 
  11   2  -1     1398.36     1415.75     42.64 o 
  12   2  -1      346.93      352.09     33.49 o 
  13   2  -1      343.14      382.32     28.92 o 
  14   2  -1     2141.56     2123.39     58.65 o 
  15   2  -1     1274.39     1284.16     57.73 o 
  16   2  -1      189.58      169.40     35.44 o 
  17   2  -1      337.01      266.69     36.31 o 
  18   2  -1       21.67      129.06     43.83 o 
  19   2  -1      508.87      649.88     97.67 o 
  20   2  -1      182.70      166.28     66.23 o 
  21   2  -1      173.70      138.17     72.90 o 
  22   2  -1       96.26       68.61     81.00 o 
   0   3  -1    14671.53    15450.73    322.45 o 
   1   3  -1     1114.10     1097.04     17.20 o 
   2   3  -1    46688.04    46050.04    433.10 o 
   3   3  -1     3176.46     3234.73     84.33 o 
   4   3  -1     2449.68     2586.60     53.48 o 
   5   3  -1     2931.06     2834.68     43.08 o 
   6   3  -1     1490.15     1421.73     33.80 o 
   7   3  -1     5084.21     4997.75     74.63 o 
   8   3  -1      943.87      874.33     29.85 o 
   9   3  -1     2765.88     2662.98     51.32 o 
  10   3  -1     3853.60     3660.05     75.78 o 
  11   3  -1     2475.69     2332.35     53.71 o 
  12   3  -1      868.79      877.67     35.85 o 
  13   3  -1      562.88      557.82     32.65 o 
  14   3  -1      143.36      154.19     25.28 o 
  15   3  -1      382.62      331.55     41.65 o 
  16   3  -1      269.39      281.96     36.23 o 
  17   3  -1      888.68      967.35     71.74 o 
  18   3  -1      176.96      193.78     45.42 o 
  19   3  -1      160.72      154.84     45.24 o 
  20   3  -1       47.92       88.62     72.90 o 
  21   3  -1      297.03      320.18     86.24 o 
  22   3  -1       34.81       12.86     76.23 o 
   1   4  -1     4501.09     4526.29     56.93 o 
   2   4  -1    15610.51    16588.93    116.91 o 
   3   4  -1     2307.88     2339.57     45.39 o 
   4   4  -1     3509.33     3600.73     77.64 o 
   5   4  -1     4830.90     4982.70     68.98 o 
   6   4  -1    10763.30    10788.47    105.88 o 
   7   4  -1      603.33      604.80     26.19 o 
   8   4  -1    13426.24    13231.95    204.73 o 
   9   4  -1     1789.21     1802.47     48.00 o 
  10   4  -1     8818.21     8639.54     97.87 o 
  11   4  -1     3887.13     3742.90     67.45 o 
  12   4  -1     7012.13     6863.31    142.36 o 
  13   4  -1     2711.96     2697.95     83.84 o 
  14   4  -1      398.10      437.44     38.17 o 
  15   4  -1      477.47      478.42     51.21 o 
  16   4  -1      331.06      332.88     55.74 o 
  17   4  -1      136.00       90.96     37.41 o 
  18   4  -1       37.17        2.47     36.52 o 
  19   4  -1      158.27      170.88     45.45 o 
  20   4  -1      725.98      759.47    110.06 o 
  21   4  -1       74.91       43.83     69.56 o 
   0   5  -1    23812.82    24611.64    435.17 o 
   1   5  -1     1335.93     1405.61     26.91 o 
   2   5  -1    30099.67    30294.11    171.17 o 
   3   5  -1     3148.05     3059.85     60.36 o 
   4   5  -1     7034.92     6805.83     93.34 o 
   5   5  -1     1587.37     1696.56     50.03 o 
   6   5  -1     3190.40     3029.72     48.20 o 
   7   5  -1     7230.99     6673.56     78.74 o 
   8   5  -1      445.67      439.75     25.58 o 
   9   5  -1     7375.33     7319.99    103.94 o 
  10   5  -1     3429.26     3433.12     61.66 o 
  11   5  -1     4148.25     4193.41     71.30 o 
  12   5  -1     3565.31     3529.93    170.78 o 
  13   5  -1      641.09      675.00     53.90 o 
  14   5  -1      526.50      559.91     54.50 o 
  15   5  -1      156.79      149.23     55.74 o 
  16   5  -1     1191.39     1220.64     77.29 o 
  17   5  -1      312.59      362.32     51.62 o 
  18   5  -1        6.15       36.51     38.05 o 
  19   5  -1      673.73      733.73     74.24 o 
  20   5  -1       97.04      110.28     48.32 o 
  21   5  -1      511.22      568.41    107.20 o 
   1   6  -1     4386.60     4618.20     53.58 o 
   2   6  -1     4405.67     4392.09     70.07 o 
   3   6  -1     3384.51     3411.14     39.36 o 
   4   6  -1      794.67      738.96     27.16 o 
   5   6  -1     3330.09     3194.29     70.42 o 
   6   6  -1     8129.55     7801.61    147.04 o 
   7   6  -1      686.13      694.88     28.09 o 
   8   6  -1     4162.65     3970.98     63.73 o 
   9   6  -1     2883.90     2818.36     57.96 o 
  10   6  -1     1048.81      986.58     60.51 o 
  11   6  -1     1744.34     1704.86     78.67 o 
  12   6  -1     1482.46     1590.34    100.06 o 
  13   6  -1     2071.24     2063.41     98.63 o 
  14   6  -1      107.48      145.05     35.69 o 
  15   6  -1     3273.59     3525.27    174.38 o 
  16   6  -1      373.81      374.22     52.40 o 
  17   6  -1     2216.18     2228.17    107.95 o 
  18   6  -1      329.19      404.41     59.96 o 
  19   6  -1     1057.45     1106.86     83.39 o 
  20   6  -1      969.26     1138.94     89.19 o 
  21   6  -1       54.02       70.52     68.13 o 
   0   7  -1     6284.01     6436.16    100.45 o 
   1   7  -1     2579.04     2744.79     39.60 o 
   2   7  -1     9397.08     9514.02     87.22 o 
   3   7  -1      113.51       86.06     14.95 o 
   4   7  -1      254.14      266.36     18.93 o 
   5   7  -1    13712.15    14007.41    155.29 o 
   6   7  -1      315.62      309.43     28.73 o 
   7   7  -1      980.79     1054.07     47.03 o 
   8   7  -1      980.78     1063.86     66.16 o 
   9   7  -1    10829.31    10599.33    334.70 o 
  10   7  -1        8.84       15.36     19.78 o 
  11   7  -1      350.54      322.50     42.59 o 
  12   7  -1      335.09      265.75     52.41 o 
  13   7  -1     1228.04     1279.01     73.44 o 
  14   7  -1      109.53       59.79     33.35 o 
  15   7  -1     1123.84     1072.54     74.87 o 
  16   7  -1      223.54      209.09     41.53 o 
  17   7  -1      148.60      131.16     42.20 o 
  18   7  -1      202.60      187.07     45.92 o 
  19   7  -1      164.77      153.54     48.84 o 
  20   7  -1      201.12      321.23     93.62 o 
  21   7  -1       77.13       70.52     73.85 o 
   1   8  -1     7254.81     7538.20     69.50 o 
   2   8  -1      946.05     1018.89     27.74 o 
   3   8  -1    13737.27    14761.20    108.50 o 
   4   8  -1     6356.22     6658.66     75.26 o 
   5   8  -1      140.41      165.53     13.38 o 
   6   8  -1     2594.62     2563.90    102.22 o 
   7   8  -1     1231.35     1325.33     54.06 o 
   8   8  -1       27.76       20.11     17.87 o 
   9   8  -1      970.50      929.94     50.24 o 
  10   8  -1      320.56      306.31     50.21 o 
  11   8  -1      512.61      571.93     43.05 o 
  12   8  -1      838.39      708.86     57.37 o 
  13   8  -1     1577.16     1562.11     83.11 o 
  14   8  -1      302.61      281.45     45.08 o 
  15   8  -1      350.71      304.82     48.32 o 
  16   8  -1      146.64      183.87     42.52 o 
  17   8  -1      195.30      112.87     42.87 o 
  18   8  -1      295.41      340.64     59.00 o 
  19   8  -1       65.58      123.75     47.01 o 
  20   8  -1       14.67       -1.91     66.70 o 
   0   9  -1     1917.77     1966.28     55.00 o 
   1   9  -1      902.53     1022.46     29.58 o 
   2   9  -1     1962.93     1996.01     39.04 o 
   3   9  -1     1034.79      931.05     30.20 o 
   4   9  -1      818.42      777.61     29.14 o 
   5   9  -1     4160.47     4196.83     59.15 o 
   6   9  -1      302.67      296.69     30.13 o 
   7   9  -1     6761.35     6183.54    141.66 o 
   8   9  -1      262.37      272.42     31.66 o 
   9   9  -1      291.57      315.85     35.93 o 
  10   9  -1      473.88      424.27     39.80 o 
  11   9  -1     1252.70     1213.14     61.13 o 
  12   9  -1      655.12      625.63     62.49 o 
  13   9  -1      671.87      643.11     59.90 o 
  14   9  -1      222.46      210.49     43.24 o 
  15   9  -1       47.69       79.65     38.91 o 
  16   9  -1      905.81      963.35     76.81 o 
  17   9  -1     1037.03     1013.94     81.28 o 
  18   9  -1      192.20      102.85     44.90 o 
  19   9  -1      636.52      642.17     78.55 o 
   1  10  -1    25600.95    25255.26    242.38 o 
   2  10  -1      889.62      918.84     30.12 o 
   3  10  -1    12673.70    12346.14    113.04 o 
   4  10  -1      371.84      453.93     29.98 o 
   5  10  -1     2324.62     2224.15     70.10 o 
   6  10  -1     1170.19     1105.08     53.37 o 
   7  10  -1     1013.27      953.26     51.68 o 
   8  10  -1      243.67      199.35     29.82 o 
   9  10  -1      603.00      451.65     51.99 o 
  10  10  -1       81.56       81.47     25.77 o 
  11  10  -1      821.77      792.92     54.16 o 
  12  10  -1      570.33      615.96     52.83 o 
  13  10  -1     2704.04     2607.15    161.99 o 
  14  10  -1      769.18      694.64     80.76 o 
  15  10  -1     2957.33     3179.85    189.15 o 
  16  10  -1      123.33      102.21     41.69 o 
  17  10  -1      174.31      184.11     51.96 o 
  18  10  -1       67.40       59.40     47.33 o 
  19  10  -1      236.67      151.04     75.76 o 
   0  11  -1     8509.48     8804.38    143.67 o 
   1  11  -1      258.68      276.28     27.10 o 
   2  11  -1     2912.46     2972.91     51.68 o 
   3  11  -1     8074.81     7881.32     95.33 o 
   4  11  -1      128.80       98.64     17.41 o 
   5  11  -1     9519.49     9255.91    231.03 o 
   6  11  -1      770.34      657.51     60.31 o 
   7  11  -1     5124.10     5283.10    116.12 o 
   8  11  -1      673.36      623.21     47.98 o 
   9  11  -1     5057.78     5076.47    121.54 o 
  10  11  -1       37.90       55.31     28.18 o 
  11  11  -1      428.01      456.90     48.21 o 
  12  11  -1      413.44      392.03     44.92 o 
  13  11  -1      105.51       97.84     36.65 o 
  14  11  -1      219.84      252.32    114.35 o 
  15  11  -1      826.24      978.83     80.46 o 
  16  11  -1      956.35      980.22     81.16 o 
  17  11  -1      479.44      548.45     71.23 o 
  18  11  -1      169.51      281.21     72.66 o 
   1  12  -1     7626.57     7377.25     95.30 o 
   2  12  -1     1228.82     1179.76     41.05 o 
   3  12  -1     2405.11     2442.24     56.24 o 
   4  12  -1     1833.80     1909.99     59.69 o 
   5  12  -1     2954.36     2980.74     99.53 o 
   6  12  -1      372.26      404.74     40.06 o 
   7  12  -1     1971.50     1987.61     85.99 o 
   8  12  -1      346.88      310.32     38.10 o 
   9  12  -1       48.09        6.74     25.46 o 
  10  12  -1      324.43      260.97     37.25 o 
  11  12  -1       90.89       81.49     30.58 o 
  12  12  -1      310.85      213.97     38.53 o 
  13  12  -1      857.62      830.60     70.69 o 
  14  12  -1      956.88     1004.05     76.30 o 
  15  12  -1       44.25       39.75     40.75 o 
  16  12  -1       19.66        8.79     48.46 o 
  17  12  -1      311.60      349.40     63.65 o 
   0  13  -1     1335.49     1249.11     70.70 o 
   1  13  -1      627.72      699.06     40.44 o 
   2  13  -1       56.45       79.88     18.19 o 
   3  13  -1      232.28      213.75     26.90 o 
   4  13  -1      557.21      613.75     40.36 o 
   5  13  -1      674.59      630.61     43.00 o 
   6  13  -1      100.50      106.97     23.70 o 
   7  13  -1      673.23      669.47     49.84 o 
   8  13  -1      572.22      617.47     78.28 o 
   9  13  -1      806.46      776.52     56.62 o 
  10  13  -1      175.52      174.33     34.04 o 
  11  13  -1      739.68      763.38     60.73 o 
  12  13  -1       61.51      101.91     35.18 o 
  13  13  -1       46.34       16.21     34.99 o 
  14  13  -1       31.04       71.12     43.07 o 
  15  13  -1      577.46      540.90     66.95 o 
  16  13  -1       92.30      161.30     52.53 o 
   1  14  -1      183.38      204.82     28.61 o 
   2  14  -1     1176.78     1099.39     58.74 o 
   3  14  -1     1877.15     1875.50     62.25 o 
   4  14  -1      189.15      205.09     29.00 o 
   5  14  -1       55.50       57.94     23.78 o 
   6  14  -1      141.21      140.38     28.20 o 
   7  14  -1       73.07       60.19     26.49 o 
   8  14  -1       39.46       50.27     27.71 o 
   9  14  -1       17.18       56.08     33.16 o 
  10  14  -1       27.32       37.83     33.58 o 
  11  14  -1      618.57      581.09     55.60 o 
  12  14  -1      482.32      487.92     62.78 o 
  13  14  -1      570.83      597.64     57.78 o 
  14  14  -1      307.45      253.74     56.20 o 
  15  14  -1      963.47     1092.88     87.55 o 
  16  14  -1      256.41      215.83     88.14 o 
   0  15  -1     1590.26     1667.22     87.29 o 
   1  15  -1      546.82      625.46     52.16 o 
   2  15  -1       27.63       51.07     29.35 o 
   3  15  -1     1319.54     1358.19     68.34 o 
   4  15  -1     1071.76      985.06     61.43 o 
   5  15  -1     2565.50     2614.32     78.55 o 
   6  15  -1      242.28      267.73     40.64 o 
   7  15  -1     2891.98     2894.25     85.53 o 
   8  15  -1      259.32      275.63     36.06 o 
   9  15  -1      715.40      759.78     52.44 o 
  10  15  -1       43.32       34.75     33.10 o 
  11  15  -1     1323.45     1456.51     78.88 o 
  12  15  -1      163.04      179.96     48.55 o 
  13  15  -1       29.44       23.30     38.32 o 
  14  15  -1      790.44      761.61     80.08 o 
  15  15  -1      100.72      152.94     77.19 o 
   1  16  -1      452.50      514.81     50.52 o 
   2  16  -1       30.11       28.73     30.06 o 
   3  16  -1      254.92      261.95     42.35 o 
   4  16  -1     1771.59     1820.38     81.08 o 
   5  16  -1      245.68      241.30     41.36 o 
   6  16  -1      523.99      555.66     55.91 o 
   7  16  -1      248.07      245.74     45.44 o 
   8  16  -1      812.12      872.11     55.50 o 
   9  16  -1     1468.55     1488.95     79.39 o 
  10  16  -1      391.21      389.16     50.82 o 
  11  16  -1      533.66      582.71     58.90 o 
  12  16  -1       52.89       15.27     45.93 o 
  13  16  -1     1252.06     1308.80     85.23 o 
  14  16  -1       29.12       31.45     69.09 o 
   0  17  -1     2719.46     2618.58    170.09 o 
   1  17  -1        0.95       29.59     40.92 o 
   2  17  -1     1272.23     1239.41     71.23 o 
   3  17  -1      660.37      659.18     56.15 o 
   4  17  -1     1794.16     1815.49     85.01 o 
   5  17  -1     1378.55     1385.90     75.22 o 
   6  17  -1      133.25      131.12     37.05 o 
   7  17  -1      203.98      209.98     52.41 o 
   8  17  -1       23.76       15.97     45.63 o 
   9  17  -1      521.46      656.97     78.19 o 
  10  17  -1       63.61       46.65     38.70 o 
  11  17  -1       22.07      -13.27     38.49 o 
  12  17  -1      142.84      216.15     49.45 o 
  13  17  -1      127.51      119.11     72.90 o 
   1  18  -1      137.53      148.58     52.21 o 
   2  18  -1       67.74       99.58     48.85 o 
   3  18  -1      154.60      114.79     41.07 o 
   4  18  -1       59.11       67.59     40.41 o 
   5  18  -1       80.31      118.42     41.72 o 
   6  18  -1       27.87       24.93     38.51 o 
   7  18  -1      196.19      199.60     62.18 o 
   8  18  -1      110.87      128.07     53.25 o 
   9  18  -1      129.44      175.30     59.52 o 
  10  18  -1       23.15       82.32     55.14 o 
  11  18  -1      152.63      108.63     81.00 o 
   0  19  -1      175.47      190.10     79.09 o 
   1  19  -1       47.42       17.11     48.68 o 
   2  19  -1       30.68       40.45     56.22 o 
   3  19  -1      196.31      162.93     57.56 o 
   4  19  -1      223.64      226.72     49.62 o 
   5  19  -1      255.35      286.59     59.35 o 
   6  19  -1       31.52      -51.37     51.37 o 
   7  19  -1       30.72       40.38     54.58 o 
   8  19  -1      209.43      224.67     63.83 o 
   9  19  -1       56.76       47.17     79.09 o 
   1  20  -1      351.14      369.13     69.36 o 
   2  20  -1      153.98      135.69     57.20 o 
   3  20  -1      331.80      237.07     66.65 o 
   4  20  -1     1173.77     1305.96    149.61 o 
   5  20  -1        9.89        8.58     80.52 o 
   6  20  -1      723.59      870.48    143.89 o 
   7  20  -1      196.03       36.69     87.67 o 
   0  21  -1      930.10     1138.72    159.61 o 
   1  21  -1       34.25      -43.70     59.11 o 
   2  21  -1      131.98      125.78     89.57 o 
   3  21  -1        1.04       55.74     93.38 o 
   2   0   0    87285.41    85997.74    475.52 o 
   4   0   0    22601.64    21704.21    158.10 o 
   6   0   0     2195.55     2282.02     60.51 o 
   8   0   0      139.72      108.40     18.16 o 
  10   0   0     3536.54     3412.72    114.35 o 
  12   0   0     2118.13     1900.00     70.70 o 
  14   0   0     3781.11     3860.36    109.47 o 
  16   0   0       15.19       32.88     41.93 o 
  18   0   0     1720.56     1794.80    136.27 o 
  20   0   0       12.71       28.59     66.70 o 
   1   1   0     1571.87     1269.63     45.62 o 
   2   1   0    36033.95    34381.42    174.29 o 
   3   1   0     2011.68     1953.97     25.35 o 
   4   1   0    11608.96    11210.07    209.61 o 
   5   1   0     2112.97     2035.63     47.65 o 
   6   1   0    16261.53    15850.07    106.68 o 
   7   1   0      332.83      330.57     18.76 o 
   8   1   0     8037.46     7710.81     94.01 o 
   9   1   0        1.36        3.13      9.68 o 
  10   1   0    11419.70    10834.28    109.42 o 
  11   1   0      576.14      581.95     29.36 o 
  12   1   0     1316.23     1245.59     42.22 o 
  13   1   0       55.44       36.43     15.92 o 
  14   1   0      378.13      428.80     31.35 o 
  15   1   0        4.34       11.18     21.72 o 
  16   1   0     1517.95     1588.92     80.40 o 
  17   1   0      505.85      428.62     52.35 o 
  18   1   0     2102.08     2182.10    104.04 o 
  19   1   0      124.00       89.43     42.23 o 
  20   1   0      573.73      583.65     96.72 o 
  21   1   0       69.70      150.08     79.09 o 
  22   1   0      615.19      543.16    102.44 o 
   0   2   0    15905.97    16123.58     98.86 o 
   1   2   0      118.38      143.58      8.19 o 
   2   2   0    18131.31    17942.74    141.39 o 
   3   2   0     3713.04     3630.06     73.09 o 
   4   2   0    28815.86    29114.05    466.29 o 
   5   2   0     2522.31     2466.00     36.16 o 
   6   2   0     3783.81     3698.97     48.49 o 
   7   2   0     8584.78     8464.98     98.48 o 
   8   2   0      877.50      827.85     29.91 o 
   9   2   0     2439.01     2463.46     48.34 o 
  10   2   0     3583.89     3444.69     60.78 o 
  11   2   0     2472.47     2336.15     52.80 o 
  12   2   0     1308.90     1270.40     42.36 o 
  13   2   0      307.15      359.87     38.65 o 
  14   2   0      454.24      437.52     39.19 o 
  15   2   0      906.08      936.92     50.41 o 
  16   2   0        7.80        9.78     25.54 o 
  17   2   0       76.11        8.12     45.26 o 
  18   2   0      127.79      215.72     45.13 o 
  19   2   0      157.14      132.45     60.99 o 
  20   2   0      145.38      116.25     70.04 o 
  21   2   0       18.02      -69.56     69.56 o 
  22   2   0      107.88       48.60     80.52 o 
   1   3   0     5824.27     5946.32     68.54 o 
   2   3   0     6828.82     6744.70     94.06 o 
   3   3   0     1038.81     1016.33     22.24 o 
   4   3   0       34.07       41.88      7.59 o 
   5   3   0     2926.10     2955.41     44.69 o 
   6   3   0     1018.71     1087.43     32.53 o 
   7   3   0     1148.45     1125.42     29.88 o 
   8   3   0     1679.41     1732.04     38.84 o 
   9   3   0     1235.18     1233.52     43.67 o 
  10   3   0     7922.83     7786.90    141.80 o 
  11   3   0        1.13        5.72     12.58 o 
  12   3   0     6781.96     6727.54    138.16 o 
  13   3   0      780.55      743.45     60.04 o 
  14   3   0     5032.63     4718.00    104.59 o 
  15   3   0       56.88       59.86     24.52 o 
  16   3   0      908.81      953.25     72.24 o 
  17   3   0     2185.40     2325.65    162.71 o 
  18   3   0       51.16       41.12     35.75 o 
  19   3   0      358.14      371.63     83.86 o 
  20   3   0      315.97      305.41     81.00 o 
  21   3   0      842.35      700.86    112.92 o 
  22   3   0       26.39       -4.76     86.24 o 
   0   4   0     2678.67     2816.69     47.53 o 
   1   4   0     3471.31     3634.38     72.90 o 
   2   4   0    22040.11    22304.90    153.87 o 
   3   4   0    12345.86    12765.34     79.39 o 
   4   4   0      835.80      814.47     22.96 o 
   5   4   0     3047.17     2610.08     42.69 o 
   6   4   0       10.40       -4.49      8.94 o 
   7   4   0      659.94      739.22     46.33 o 
   8   4   0      389.90      401.75     22.44 o 
   9   4   0    14918.14    14304.45    248.33 o 
  10   4   0     5915.83     5779.02     78.77 o 
  11   4   0      511.71      583.70     29.19 o 
  12   4   0     1581.36     1554.50     56.90 o 
  13   4   0     1225.60     1197.25     52.44 o 
  14   4   0     9060.44     9285.74    148.59 o 
  15   4   0      609.38      658.63     45.34 o 
  16   4   0      867.55      725.52     64.23 o 
  17   4   0     1739.46     1698.52    204.87 o 
  18   4   0     1375.08     1453.90     87.32 o 
  19   4   0      618.18      639.89     65.99 o 
  20   4   0       18.19        8.58     68.13 o 
  21   4   0       43.85       92.43     70.52 o 
   1   5   0    11157.31    11639.16     77.97 o 
   2   5   0       38.37       63.11      8.69 o 
   3   5   0    22991.92    22685.91    204.84 o 
   4   5   0    10252.21    10081.69     84.38 o 
   5   5   0    10440.18     9845.61     94.73 o 
   6   5   0     1149.70      941.22     29.80 o 
   7   5   0      142.53      156.39     16.26 o 
   8   5   0    11128.36    10555.36    192.29 o 
   9   5   0       12.51       -2.87     10.99 o 
  10   5   0    12566.36    11972.06    224.12 o 
  11   5   0     1774.69     1628.63     55.12 o 
  12   5   0     2537.64     2451.20     70.35 o 
  13   5   0       17.48       50.10     26.25 o 
  14   5   0     2410.43     2434.30     98.33 o 
  15   5   0      761.74      852.21     62.89 o 
  16   5   0       18.71       18.29     31.27 o 
  17   5   0     1389.97     1445.05     85.34 o 
  18   5   0      600.18      669.69     69.38 o 
  19   5   0      135.85       59.92     41.29 o 
  20   5   0      119.90      125.31     75.76 o 
  21   5   0       62.58       71.94     70.52 o 
   0   6   0       46.75       51.76     11.66 o 
   1   6   0     1617.59     1630.07     29.99 o 
   2   6   0    12017.18    12793.29    102.84 o 
   3   6   0     5544.82     5389.09    108.60 o 
   4   6   0     5958.31     5593.80     71.45 o 
   5   6   0      341.07      214.49     27.71 o 
   6   6   0     3229.89     3459.83     56.07 o 
   7   6   0    13899.11    13232.43    122.14 o 
   8   6   0      765.44      761.47     32.97 o 
   9   6   0     4453.99     4470.90     64.55 o 
  10   6   0     4224.27     4157.82    109.65 o 
  11   6   0     6058.27     5776.59    172.48 o 
  12   6   0     4331.31     3916.15    118.73 o 
  13   6   0      292.61      253.82     40.50 o 
  14   6   0     4792.13     4685.92    139.56 o 
  15   6   0       38.32        2.62     30.66 o 
  16   6   0      286.14      282.65     60.03 o 
  17   6   0      127.64      121.98     39.40 o 
  18   6   0     1305.88     1307.98     87.59 o 
  19   6   0      726.78      822.93     93.86 o 
  20   6   0       19.79       18.49     47.17 o 
   1   7   0     5080.02     4835.75     50.90 o 
   2   7   0      188.68      208.52     14.64 o 
   3   7   0     3331.98     3146.05     43.19 o 
   4   7   0     4133.37     4217.80     65.20 o 
   5   7   0      140.94       86.32     27.76 o 
   6   7   0     2618.97     2518.05     77.57 o 
   7   7   0     3686.07     3880.28     68.37 o 
   8   7   0      128.82      114.23     24.00 o 
   9   7   0     1956.88     1939.48     66.75 o 
  10   7   0      343.89      296.69     41.89 o 
  11   7   0       11.46       60.09     27.78 o 
  12   7   0       22.67       31.46     25.41 o 
  13   7   0      659.39      743.24     94.58 o 
  14   7   0     1210.43     1049.57    134.84 o 
  15   7   0     1437.59     1516.33    106.25 o 
  16   7   0       49.50      -14.61     32.22 o 
  17   7   0     1208.97     1294.22     84.69 o 
  18   7   0      125.41      108.29     41.52 o 
  19   7   0       29.47       34.92     48.00 o 
  20   7   0      493.66      495.96     67.52 o 
  21   7   0       18.61       27.16     69.56 o 
   0   8   0     2047.93     2039.86     50.25 o 
   1   8   0       60.88      101.27     15.95 o 
   2   8   0     5413.94     5646.40     79.45 o 
   3   8   0      862.35      924.97     27.21 o 
   4   8   0      783.38      826.00     46.92 o 
   5   8   0     3032.04     2999.35     82.94 o 
   6   8   0     1114.36     1010.60     46.08 o 
   7   8   0     1663.19     1727.98     99.19 o 
   8   8   0      525.80      506.75     39.36 o 
   9   8   0     1319.73     1303.68     58.60 o 
  10   8   0     1285.00     1244.60     58.16 o 
  11   8   0     1854.71     1824.88     84.21 o 
  12   8   0        3.03        9.59     27.40 o 
  13   8   0      647.89      628.21     62.32 o 
  14   8   0      119.68       92.19     33.11 o 
  15   8   0      224.88      148.34     41.89 o 
  16   8   0        2.57       -3.69     34.70 o 
  17   8   0        2.99      -26.14     37.54 o 
  18   8   0        2.05      -26.45     42.28 o 
  19   8   0       53.76      120.85     61.94 o 
  20   8   0      233.39      247.28     74.33 o 
   1   9   0     2388.33     2545.35     48.79 o 
   2   9   0      578.63      663.97     24.05 o 
   3   9   0      578.57      560.81     23.27 o 
   4   9   0     1128.02     1132.71     40.14 o 
   5   9   0       90.55       84.73     16.56 o 
   6   9   0     1563.87     1489.48     56.73 o 
   7   9   0     1043.21      954.60     48.66 o 
   8   9   0       40.96       48.77     21.63 o 
   9   9   0     4018.76     4098.23    102.67 o 
  10   9   0      448.12      436.32     40.71 o 
  11   9   0     4080.12     4059.44    129.66 o 
  12   9   0       34.84       18.78     27.67 o 
  13   9   0     5570.93     5356.76    228.22 o 
  14   9   0       21.90       40.20     62.42 o 
  15   9   0      981.11      972.65     75.66 o 
  16   9   0       39.83       25.77     41.40 o 
  17   9   0      359.89      471.77     66.40 o 
  18   9   0      147.09      143.16     50.74 o 
  19   9   0      427.82      395.25     64.44 o 
  20   9   0       75.71       94.81     76.23 o 
   0  10   0    15047.90    15347.83    311.04 o 
   1  10   0      360.66      368.48     20.70 o 
   2  10   0      233.74      265.55     18.13 o 
   3  10   0     7948.54     8013.40     92.75 o 
   4  10   0     7430.38     7381.52     90.00 o 
   5  10   0    18744.34    18191.64    163.44 o 
   6  10   0       88.83      103.77     23.36 o 
   7  10   0     4754.27     4619.91    105.11 o 
   8  10   0      158.17       99.57     23.87 o 
   9  10   0     6027.51     5792.60    124.38 o 
  10  10   0       18.44       19.05     24.10 o 
  11  10   0     2124.09     2157.51     81.87 o 
  12  10   0      422.47      442.12     52.37 o 
  13  10   0     1567.44     1556.34     89.76 o 
  14  10   0      498.12      471.17     58.44 o 
  15  10   0       13.13       47.85     44.55 o 
  16  10   0      569.64      493.67     62.32 o 
  17  10   0       79.27       60.98     43.75 o 
  18  10   0      640.65      708.90     80.44 o 
  19  10   0      973.73     1069.64    128.64 o 
   1  11   0     5509.57     5597.89     81.26 o 
   2  11   0        0.98       34.80     14.33 o 
   3  11   0     3911.63     3913.78     67.65 o 
   4  11   0        7.82      -14.58     14.58 o 
   5  11   0      470.91      453.77     34.43 o 
   6  11   0       70.89       72.48     34.27 o 
   7  11   0      130.82      132.92     27.13 o 
   8  11   0       83.18      105.37     26.14 o 
   9  11   0      142.89      190.70     38.77 o 
  10  11   0      259.70      198.45     31.44 o 
  11  11   0     4968.44     5162.10    205.35 o 
  12  11   0      579.90      623.32     63.09 o 
  13  11   0     3731.75     3819.11    140.96 o 
  14  11   0      149.54      150.19     68.85 o 
  15  11   0     4474.96     4842.73    252.28 o 
  16  11   0       11.82        2.62     42.84 o 
  17  11   0     1008.40     1201.26    159.14 o 
  18  11   0       23.45       73.78     49.18 o 
   0  12   0     3934.62     3998.90    114.83 o 
   1  12   0     1016.34     1095.45     38.81 o 
   2  12   0      285.68      310.10     24.69 o 
   3  12   0     3668.06     3506.77     66.85 o 
   4  12   0     1958.69     1933.06     51.85 o 
   5  12   0      443.81      448.24     34.33 o 
   6  12   0      122.14      129.41     25.05 o 
   7  12   0     7305.24     7385.86    142.32 o 
   8  12   0       55.84       50.80     25.54 o 
   9  12   0      278.67      275.77     50.00 o 
  10  12   0      187.05      189.12     32.55 o 
  11  12   0      364.13      456.47     48.05 o 
  12  12   0       49.10       51.20     30.43 o 
  13  12   0       15.44      -19.58     35.79 o 
  14  12   0        1.68       16.38     38.10 o 
  15  12   0      242.18      200.82     52.56 o 
  16  12   0       62.16       96.98     49.35 o 
  17  12   0      111.91      108.86     54.50 o 
   1  13   0     1919.58     1906.99     60.18 o 
   2  13   0        3.19        3.43     16.47 o 
   3  13   0      113.11      139.97     20.47 o 
   4  13   0      486.20      482.66     37.14 o 
   5  13   0      394.26      393.11     34.86 o 
   6  13   0      329.41      298.40     31.26 o 
   7  13   0      623.44      559.79     42.56 o 
   8  13   0       57.12       30.31     26.59 o 
   9  13   0      586.50      502.31     46.97 o 
  10  13   0       18.43        8.46     28.53 o 
  11  13   0     1925.83     1834.20     81.96 o 
  12  13   0     1174.55     1121.16     69.40 o 
  13  13   0        2.57       -2.02     37.51 o 
  14  13   0      471.23      459.64     63.94 o 
  15  13   0       66.43       74.43     45.49 o 
  16  13   0      699.40      623.30     73.74 o 
   0  14   0       51.72       21.50     32.29 o 
   1  14   0       10.30       -4.51     21.95 o 
   2  14   0      797.86      835.52     44.73 o 
   3  14   0      108.55       68.17     27.61 o 
   4  14   0       35.14       67.98     23.79 o 
   5  14   0     3779.56     3880.94     90.96 o 
   6  14   0      279.50      275.02     32.66 o 
   7  14   0      640.97      678.60     47.25 o 
   8  14   0       11.84       19.12     24.41 o 
   9  14   0     1262.15     1336.66     70.21 o 
  10  14   0       77.38       68.50     32.27 o 
  11  14   0       11.67       11.77     34.06 o 
  12  14   0      303.11      234.66     41.00 o 
  13  14   0      406.18      383.75     60.13 o 
  14  14   0        6.95        1.08     49.59 o 
  15  14   0      434.42      348.67     67.18 o 
  16  14   0      167.43      129.12     78.61 o 
   1  15   0     3970.88     4087.64     92.47 o 
   2  15   0     4235.11     4326.61    113.65 o 
   3  15   0     4666.54     4630.10    118.00 o 
   4  15   0      428.83      362.33     44.14 o 
   5  15   0     1097.18     1161.12     80.30 o 
   6  15   0     1514.92     1555.92     63.86 o 
   7  15   0        2.82       -3.82     24.99 o 
   8  15   0      191.44      193.18     32.50 o 
   9  15   0        0.64       -0.04     30.61 o 
  10  15   0        1.92       29.54     33.25 o 
  11  15   0       96.67      116.70     37.73 o 
  12  15   0       67.76       70.45     37.91 o 
  13  15   0      249.45      241.50     52.48 o 
  14  15   0      122.25      141.73     61.70 o 
  15  15   0      294.89      351.15    101.48 o 
   0  16   0     1184.07     1200.48     97.43 o 
   1  16   0      480.91      519.09     50.61 o 
   2  16   0     3617.50     3828.14    111.16 o 
   3  16   0     1395.54     1412.74     71.28 o 
   4  16   0      262.54      274.51     41.75 o 
   5  16   0     2025.44     2113.74     87.32 o 
   6  16   0      786.08      737.07     64.69 o 
   7  16   0     1654.80     1689.42    100.64 o 
   8  16   0      124.60       99.86     38.34 o 
   9  16   0      583.85      684.79     60.48 o 
  10  16   0       14.47       28.27     35.96 o 
  11  16   0      194.38      203.13     47.35 o 
  12  16   0      815.02     1009.96     78.62 o 
  13  16   0      112.56      150.01     54.72 o 
  14  16   0      172.85      140.08     74.33 o 
   1  17   0     1381.50     1455.54     74.29 o 
   2  17   0      205.46      190.83     50.03 o 
   3  17   0      524.75      713.81     60.96 o 
   4  17   0      541.68      513.12     52.40 o 
   5  17   0       39.57       26.49     34.08 o 
   6  17   0      639.87      587.93    103.39 o 
   7  17   0       21.96       46.77     44.64 o 
   8  17   0      387.58      417.22     87.67 o 
   9  17   0       12.66      -22.18     68.13 o 
  10  17   0      321.61      382.80     66.60 o 
  11  17   0      517.37      485.91     58.04 o 
  12  17   0       26.44      -11.77     41.68 o 
  13  17   0        3.19       74.33     79.57 o 
   0  18   0        4.89       82.90     67.18 o 
   1  18   0       13.26       -3.25     72.66 o 
   2  18   0      209.12      163.64     43.59 o 
   3  18   0        5.86      -18.40     36.89 o 
   4  18   0       15.07        0.52     37.21 o 
   5  18   0       32.48        9.26     44.22 o 
   6  18   0       31.22       44.85     51.22 o 
   7  18   0     1138.07     1066.78     94.57 o 
   8  18   0       21.99       73.89     51.15 o 
   9  18   0       61.42       85.20     59.08 o 
  10  18   0       65.86       -8.93     60.99 o 
  11  18   0       35.14       34.50     58.85 o 
   1  19   0       94.47       50.07     50.64 o 
   2  19   0      203.10      220.99     58.96 o 
   3  19   0       77.21      -19.53     64.80 o 
   4  19   0       33.73       45.25     52.14 o 
   5  19   0      105.48        0.20     84.09 o 
   6  19   0      349.41      414.06     69.07 o 
   7  19   0        0.21       82.69     57.44 o 
   8  19   0       43.71       35.48     77.19 o 
   9  19   0       40.07      -15.88     54.68 o 
   0  20   0       99.39      188.68     86.71 o 
   1  20   0      142.41      120.15     58.62 o 
   2  20   0      706.43      939.56    136.27 o 
   3  20   0       13.04      -60.03     69.09 o 
   4  20   0      294.84      224.89     89.57 o 
   5  20   0        6.26        0.70     58.37 o 
   6  20   0      100.16       19.30     73.37 o 
   7  20   0       17.58       32.80     59.68 o 
   1  21   0       10.89       60.51     84.33 o 
   2  21   0       44.42       16.68     87.67 o 
   3  21   0       41.49       40.97     89.10 o 
   4  21   0      339.64      365.92    103.87 o 
   2   0   1    24608.19    22264.64    213.93 o 
   4   0   1    28908.14    29184.52    527.20 o 
   6   0   1    25581.60    24631.54    307.07 o 
   8   0   1    19754.97    19055.36    222.26 o 
  10   0   1     7701.62     7574.55    136.98 o 
  12   0   1     3297.80     3087.17    121.02 o 
  14   0   1     1235.60     1213.53     63.89 o 
  16   0   1      246.94      231.08     57.65 o 
  18   0   1     2791.05     2977.83    171.52 o 
  20   0   1     1117.38     1395.53    132.45 o 
   0   1   1    79177.95    79267.02   1003.89 o 
   1   1   1     2620.31     2661.56    110.78 o 
   2   1   1    53589.20    52235.87    238.75 o 
   3   1   1     1142.99     1160.92     24.83 o 
   4   1   1     3465.56     3554.64     84.93 o 
   5   1   1     2239.99     2190.52     65.40 o 
   6   1   1     1182.01     1174.83     28.18 o 
   7   1   1      572.79      583.54     22.97 o 
   8   1   1     4237.75     4140.08     58.73 o 
   9   1   1     1831.86     1895.12     69.79 o 
  10   1   1     8929.61     8572.18     96.57 o 
  11   1   1      182.07      211.03     20.37 o 
  12   1   1    17701.93    16749.89    217.18 o 
  13   1   1      300.42      304.84     25.64 o 
  14   1   1     1599.07     1609.45     51.41 o 
  15   1   1     1550.63     1575.57     62.86 o 
  16   1   1     7384.76     7305.77    209.37 o 
  17   1   1      144.47      179.70    131.98 o 
  18   1   1      897.76      843.32     71.31 o 
  19   1   1      148.15      122.44     43.09 o 
  20   1   1      616.94      755.99     76.98 o 
  21   1   1      113.37      119.11     71.47 o 
  22   1   1       30.16      -51.46     79.09 o 
   1   2   1     3872.04     3883.68     44.37 o 
   2   2   1    22762.06    23097.21    145.99 o 
   3   2   1      238.81      234.13     22.51 o 
   4   2   1     2091.21     2053.66     48.76 o 
   5   2   1     6937.83     6570.84     92.95 o 
   6   2   1    13532.39    12922.84    186.87 o 
   7   2   1      736.88      703.50     24.21 o 
   8   2   1     1199.67     1115.06     31.62 o 
   9   2   1     1007.94      985.25     31.90 o 
  10   2   1     1329.99     1333.45     38.60 o 
  11   2   1     1349.83     1320.68     39.94 o 
  12   2   1      293.97      270.05     34.87 o 
  13   2   1      296.73      259.96     22.95 o 
  14   2   1     2207.71     2145.98     82.10 o 
  15   2   1     1373.94     1441.24     60.55 o 
  16   2   1      232.70      261.31     33.14 o 
  17   2   1      288.39      265.38     46.32 o 
  18   2   1       25.05       46.87     37.90 o 
  19   2   1      494.49      446.32     59.90 o 
  20   2   1      180.35      173.43     68.61 o 
  21   2   1      143.15      133.41     72.90 o 
  22   2   1       85.82       48.12     80.04 o 
   0   3   1    13886.28    14841.14    195.60 o 
   1   3   1     1104.11     1096.80     20.15 o 
   2   3   1    46218.86    47621.92    391.07 o 
   3   3   1     3429.48     3369.08     55.98 o 
   4   3   1     2815.02     2989.66     49.44 o 
   5   3   1     2833.99     2744.02     36.44 o 
   6   3   1     1579.67     1511.10     29.91 o 
   7   3   1     5445.17     5241.99    103.10 o 
   8   3   1      922.63      866.40     28.09 o 
   9   3   1     2729.94     2693.01     50.06 o 
  10   3   1     3887.30     3729.25     62.38 o 
  11   3   1     2599.21     2542.88     54.45 o 
  12   3   1      918.73      896.66     44.16 o 
  13   3   1      450.49      455.71     37.14 o 
  14   3   1      111.54      128.72     24.29 o 
  15   3   1      517.99      569.43     45.47 o 
  16   3   1      261.14      319.63     36.06 o 
  17   3   1      798.62      831.54     54.11 o 
  18   3   1      213.56      302.55     77.19 o 
  19   3   1      177.64      191.53     72.42 o 
  20   3   1       27.34       -2.38     65.75 o 
  21   3   1      285.62      418.80     99.10 o 
  22   3   1       33.86       87.19     85.76 o 
   1   4   1     5271.34     5224.08     55.40 o 
   2   4   1    15806.15    16491.03     96.20 o 
   3   4   1     2632.15     2633.78     36.39 o 
   4   4   1     4296.21     4302.61     60.04 o 
   5   4   1     4698.84     4596.34     68.48 o 
   6   4   1    11701.50    11250.05     85.05 o 
   7   4   1      532.54      580.02     22.34 o 
   8   4   1    14052.11    13321.00    201.77 o 
   9   4   1     1922.90     1940.72     52.95 o 
  10   4   1     8402.11     8277.44     92.35 o 
  11   4   1     3809.88     3678.54     82.24 o 
  12   4   1     7083.84     6829.48    173.96 o 
  13   4   1     2529.96     2481.39     73.96 o 
  14   4   1      450.34      466.59     53.04 o 
  15   4   1      359.16      394.17     49.45 o 
  16   4   1      308.20      225.75     41.00 o 
  17   4   1      130.88      118.83     37.90 o 
  18   4   1       51.95       65.33     40.50 o 
  19   4   1      160.04      126.74     64.80 o 
  20   4   1      737.07      909.55    124.35 o 
  21   4   1       68.63      -12.86     80.04 o 
   0   5   1    20636.16    21711.12    142.23 o 
   1   5   1     1210.36     1284.11     21.65 o 
   2   5   1    28055.50    28278.39    334.02 o 
   3   5   1     3408.17     3316.41     61.00 o 
   4   5   1     6524.01     6432.64     70.72 o 
   5   5   1     2302.95     2447.75     44.99 o 
   6   5   1     3351.85     3185.59     54.37 o 
   7   5   1     7396.70     6669.42     68.50 o 
   8   5   1      426.21      433.67     28.44 o 
   9   5   1     7365.21     7067.32     85.44 o 
  10   5   1     3604.87     3723.95    111.85 o 
  11   5   1     3990.27     4011.75    142.96 o 
  12   5   1     3565.57     3481.32    109.13 o 
  13   5   1      566.85      582.75     42.06 o 
  14   5   1      858.05      799.02     58.96 o 
  15   5   1      178.45      163.51     37.77 o 
  16   5   1     1325.66     1449.12     86.24 o 
  17   5   1      308.03      332.95     55.27 o 
  18   5   1       34.58       38.97     42.88 o 
  19   5   1      662.27      651.49     91.96 o 
  20   5   1       76.10      119.11     68.61 o 
  21   5   1      419.76      381.64     89.57 o 
   1   6   1     5423.27     5516.54     51.99 o 
   2   6   1     4151.36     4182.94     52.15 o 
   3   6   1     3030.41     3189.21     53.62 o 
   4   6   1      527.71      462.86     21.48 o 
   5   6   1     3190.59     2892.01     51.11 o 
   6   6   1     8175.03     7680.44     89.54 o 
   7   6   1      697.55      741.19     30.78 o 
   8   6   1     4130.69     3924.66     54.04 o 
   9   6   1     2963.04     3030.40     93.25 o 
  10   6   1     1112.23     1016.27     51.43 o 
  11   6   1     1800.54     1784.17     81.23 o 
  12   6   1     1656.43     1675.01    111.01 o 
  13   6   1     2173.27     2090.31     91.33 o 
  14   6   1      101.48       57.29     32.34 o 
  15   6   1     3132.18     3120.29    165.81 o 
  16   6   1      301.95      351.57     50.75 o 
  17   6   1     2201.79     2276.79    109.97 o 
  18   6   1      355.37      431.40     60.24 o 
  19   6   1     1084.24     1316.23    103.39 o 
  20   6   1     1013.03     1146.22     87.93 o 
   0   7   1     5797.81     5828.85    139.49 o 
   1   7   1     2576.16     2713.03     39.35 o 
   2   7   1     9338.90     9213.57     97.73 o 
   3   7   1       68.99       44.25     12.20 o 
   4   7   1      196.97      188.74     17.66 o 
   5   7   1    13549.52    13831.30    220.17 o 
   6   7   1      324.58      331.01     22.47 o 
   7   7   1     1243.02     1269.54     39.59 o 
   8   7   1      866.05      903.77     35.78 o 
   9   7   1    10696.12    10227.15    131.47 o 
  10   7   1       26.26       29.63     21.83 o 
  11   7   1      335.85      414.52     47.66 o 
  12   7   1      391.69      375.36     57.89 o 
  13   7   1     1263.39     1230.37     73.21 o 
  14   7   1      153.87      124.72     35.34 o 
  15   7   1     1089.99     1085.55     74.40 o 
  16   7   1      211.07      277.78     47.41 o 
  17   7   1      159.55      175.22     92.91 o 
  18   7   1      202.86      157.08     45.19 o 
  19   7   1      160.10      223.23     50.54 o 
  20   7   1      234.67      243.71     57.17 o 
   1   8   1     7134.34     7304.01     64.38 o 
   2   8   1      980.54     1011.59     24.62 o 
   3   8   1    13767.28    14468.78    119.67 o 
   4   8   1     6572.70     6808.39     89.05 o 
   5   8   1      129.53      151.56     19.22 o 
   6   8   1     2708.20     2670.70     71.51 o 
   7   8   1     1230.91     1363.32     42.00 o 
   8   8   1       49.54       81.57     22.04 o 
   9   8   1      965.40      930.29     49.33 o 
  10   8   1      250.82      211.26     32.50 o 
  11   8   1      479.51      474.15     49.45 o 
  12   8   1      691.76      672.00     58.67 o 
  13   8   1     1534.86     1379.96     91.24 o 
  14   8   1      231.66      240.06     43.96 o 
  15   8   1      347.76      326.77     50.50 o 
  16   8   1       97.98       14.20     35.18 o 
  17   8   1      184.27      132.65     42.34 o 
  18   8   1      309.30      337.95     56.30 o 
  19   8   1       81.34      121.25     48.87 o 
  20   8   1        9.21       62.89     72.42 o 
   0   9   1     2048.96     2127.99     52.47 o 
   1   9   1      969.54     1018.62     31.25 o 
   2   9   1     2039.52     2037.74     35.75 o 
   3   9   1     1099.83     1038.80     33.84 o 
   4   9   1      916.72      902.25     33.51 o 
   5   9   1     3851.96     3770.97     72.26 o 
   6   9   1      253.61      222.24     27.21 o 
   7   9   1     6691.10     6418.41    119.00 o 
   8   9   1      285.66      314.58     34.45 o 
   9   9   1      239.68      260.13     32.43 o 
  10   9   1      490.34      554.84     55.38 o 
  11   9   1     1260.03     1137.95     70.29 o 
  12   9   1      615.83      576.60     83.14 o 
  13   9   1      684.47      735.41     68.76 o 
  14   9   1      194.16      185.96     41.06 o 
  15   9   1       51.02       85.88     36.99 o 
  16   9   1      849.22      869.83     72.66 o 
  17   9   1      940.63      866.64     78.49 o 
  18   9   1      172.36      153.68     48.15 o 
  19   9   1      718.50      909.02     91.08 o 
  20   9   1      709.69      793.29    124.83 o 
   1  10   1    24517.08    24938.03    435.35 o 
   2  10   1      906.44      963.61     34.12 o 
   3  10   1    12888.62    12637.61    118.24 o 
   4  10   1      392.28      469.30     28.30 o 
   5  10   1     2362.11     2286.33     71.16 o 
   6  10   1     1185.23     1157.61     53.92 o 
   7  10   1      992.73     1055.80    112.41 o 
   8  10   1      255.77      155.45     35.07 o 
   9  10   1      645.88      523.63     43.62 o 
  10  10   1       52.86       57.50     23.15 o 
  11  10   1      797.35      808.31     61.99 o 
  12  10   1      533.45      526.31     58.47 o 
  13  10   1     2843.49     2747.10    117.22 o 
  14  10   1      713.57      622.89     64.28 o 
  15  10   1     2994.82     2970.77    157.23 o 
  16  10   1      114.80       91.32     42.64 o 
  17  10   1      216.36      264.97     67.89 o 
  18  10   1       71.64      144.01     51.85 o 
  19  10   1      280.36      348.29     83.86 o 
   0  11   1     8343.45     8835.85    136.89 o 
   1  11   1      256.87      245.64     21.81 o 
   2  11   1     3038.07     3080.88     59.27 o 
   3  11   1     8178.84     8185.22     97.86 o 
   4  11   1      141.50      119.40     18.25 o 
   5  11   1     9480.49     9539.89    109.58 o 
   6  11   1      792.85      776.27     47.59 o 
   7  11   1     4833.86     4879.78    111.23 o 
   8  11   1      634.92      611.18     47.53 o 
   9  11   1     4997.33     5031.40    120.45 o 
  10  11   1       29.39       28.69     24.70 o 
  11  11   1      457.86      400.25     50.70 o 
  12  11   1      431.59      417.41     60.51 o 
  13  11   1      155.44      145.83     40.36 o 
  14  11   1      219.72      249.35     49.40 o 
  15  11   1      814.59      754.40     75.46 o 
  16  11   1      954.00     1005.78     83.21 o 
  17  11   1      441.38      649.38    111.01 o 
  18  11   1      155.93      186.79     60.64 o 
   1  12   1     7514.95     7457.76     98.01 o 
   2  12   1     1211.97     1218.83     41.89 o 
   3  12   1     2374.97     2400.57     56.15 o 
   4  12   1     1749.44     1749.70     49.48 o 
   5  12   1     3023.07     3163.36     74.83 o 
   6  12   1      345.94      349.91     32.26 o 
   7  12   1     1975.88     1952.68     73.62 o 
   8  12   1      380.15      417.03     42.69 o 
   9  12   1       87.44       51.41     26.72 o 
  10  12   1      393.07      401.52     44.24 o 
  11  12   1       77.45       53.34     30.21 o 
  12  12   1      327.73      302.36     49.25 o 
  13  12   1      838.26      911.96     78.21 o 
  14  12   1     1005.80     1052.54     82.67 o 
  15  12   1       27.53       -6.91     42.79 o 
  16  12   1        9.15        3.66     46.06 o 
  17  12   1      268.90      263.87    105.30 o 
   0  13   1     1428.39     1524.80     77.31 o 
   1  13   1      636.13      636.92     39.30 o 
   2  13   1       43.70       40.96     21.17 o 
   3  13   1      246.57      222.16     29.81 o 
   4  13   1      561.14      577.66     34.57 o 
   5  13   1      600.90      550.11     38.77 o 
   6  13   1       75.98       59.37     21.84 o 
   7  13   1      667.64      712.23     51.78 o 
   8  13   1      560.12      563.07     53.19 o 
   9  13   1      823.88      866.38     57.14 o 
  10  13   1      226.15      227.75     36.73 o 
  11  13   1      747.78      699.74    111.33 o 
  12  13   1       78.70       67.73     39.04 o 
  13  13   1       45.44       62.41     42.06 o 
  14  13   1       35.48       15.10     41.89 o 
  15  13   1      541.88      451.87     71.47 o 
  16  13   1      105.53       56.73     91.72 o 
   1  14   1      226.15      227.18     29.62 o 
   2  14   1     1168.32     1122.18     50.72 o 
   3  14   1     2100.25     2018.60     65.42 o 
   4  14   1      167.69      214.21     32.99 o 
   5  14   1       83.28       94.43     24.30 o 
   6  14   1       94.60       87.94     25.20 o 
   7  14   1       65.52       79.87     26.81 o 
   8  14   1       26.73       13.77     30.09 o 
   9  14   1       27.09       57.37     29.47 o 
  10  14   1       23.74        8.01     32.09 o 
  11  14   1      558.38      627.74     58.19 o 
  12  14   1      512.51      464.81     61.86 o 
  13  14   1      524.41      651.86     75.57 o 
  14  14   1      342.19      349.20     95.53 o 
  15  14   1      950.99      821.39     85.66 o 
  16  14   1      292.61      382.12     97.67 o 
   0  15   1     1806.52     1847.14     90.29 o 
   1  15   1      480.08      551.75     42.35 o 
   2  15   1       78.04       93.31     26.04 o 
   3  15   1     1181.66     1184.06     64.59 o 
   4  15   1     1088.97      989.64     60.11 o 
   5  15   1     2682.62     2827.21     95.27 o 
   6  15   1      248.15      205.91     45.39 o 
   7  15   1     2975.08     3045.43     99.15 o 
   8  15   1      308.34      314.78     41.52 o 
   9  15   1      802.55      834.01     62.65 o 
  10  15   1       28.92       35.16     33.73 o 
  11  15   1     1277.34     1394.05     77.41 o 
  12  15   1      167.45      181.83     49.62 o 
  13  15   1       21.92       72.86     47.13 o 
  14  15   1      752.65      826.01    113.16 o 
  15  15   1       94.10       96.72     76.71 o 
   1  16   1      553.30      618.98     45.13 o 
   2  16   1       14.09       44.17     32.09 o 
   3  16   1      296.17      326.08     43.53 o 
   4  16   1     1806.35     2052.94     84.23 o 
   5  16   1      237.58      225.68     46.20 o 
   6  16   1      581.79      618.95     70.60 o 
   7  16   1      252.00      234.87     52.69 o 
   8  16   1      729.88      775.86     77.65 o 
   9  16   1     1534.22     1569.18     84.74 o 
  10  16   1      340.08      332.71     46.72 o 
  11  16   1      471.20      496.94     68.50 o 
  12  16   1       42.24       72.89     41.93 o 
  13  16   1     1208.38     1340.12    100.98 o 
  14  16   1       28.93       62.42     77.19 o 
   0  17   1     2747.49     2684.25    114.26 o 
   1  17   1        1.84        9.28     34.98 o 
   2  17   1     1391.92     1450.07     73.32 o 
   3  17   1      680.09      733.13     64.99 o 
   4  17   1     1787.51     1921.57    104.72 o 
   5  17   1     1321.80     1443.42     95.01 o 
   6  17   1      137.38      133.07     45.13 o 
   7  17   1      222.28      336.24     54.19 o 
   8  17   1       24.28        7.86     45.54 o 
   9  17   1      532.89      477.94     65.92 o 
  10  17   1       56.13       88.63     53.12 o 
  11  17   1       27.91       83.07     55.05 o 
  12  17   1      204.80      277.01     73.27 o 
  13  17   1      129.12       59.56     84.33 o 
   1  18   1      166.91      148.92     49.86 o 
   2  18   1       74.65      118.44     48.64 o 
   3  18   1      136.91      160.28     52.37 o 
   4  18   1       72.56       74.98     45.71 o 
   5  18   1       77.87       58.45     46.98 o 
   6  18   1       23.89       56.82     50.37 o 
   7  18   1      218.52      222.07     56.09 o 
   8  18   1      110.73       94.13     89.81 o 
   9  18   1      126.88      125.78     54.05 o 
  10  18   1       16.60      -12.68     52.01 o 
  11  18   1      126.86      235.37     85.76 o 
   0  19   1      190.26      207.26     83.86 o 
   1  19   1       48.93      105.30     71.94 o 
   2  19   1       55.76       66.70     72.90 o 
   3  19   1      183.41      135.68     53.75 o 
   4  19   1      234.43      322.51     61.48 o 
   5  19   1      287.83      275.70     62.65 o 
   6  19   1       28.74      -51.58     51.58 o 
   7  19   1       33.27      -11.39     54.13 o 
   8  19   1      227.67      204.04     62.32 o 
   9  19   1       70.62       47.15     55.42 o 
   2  20   1      132.21      103.87     83.86 o 
   3  20   1      286.85      344.00     91.96 o 
   4  20   1     1163.54     1427.93    153.42 o 
   5  20   1       15.75       46.95     80.52 o 
   6  20   1      723.77      787.82    152.46 o 
   7  20   1      206.91      136.78     62.59 o 
   4  21   1      131.50       95.29     87.67 o 
   0   0   2   158908.31   163293.72   1127.29 o 
   2   0   2    25672.31    26410.51    473.83 o 
   4   0   2    37886.21    37565.45    329.71 o 
   6   0   2    54356.98    54101.57    973.87 o 
   8   0   2      610.35      808.35     39.80 o 
  10   0   2      305.34      242.41     36.93 o 
  12   0   2     6012.77     5923.03    125.38 o 
  14   0   2     6790.83     6633.17    144.63 o 
  16   0   2     2249.22     2219.32    142.94 o 
  18   0   2     1819.18     1884.37    136.74 o 
  20   0   2      306.99      292.07     80.52 o 
  22   0   2       57.17      -32.88     78.61 o 
   1   1   2     5596.03     5751.79     63.89 o 
   2   1   2     7478.01     7769.34     65.95 o 
   3   1   2      253.11      252.41     13.32 o 
   4   1   2     2867.35     2765.23     37.83 o 
   5   1   2      264.39      269.35     28.47 o 
   6   1   2     7058.95     7088.93     70.77 o 
   7   1   2     1247.26     1281.07     31.94 o 
   8   1   2    10258.14     9995.54     94.82 o 
   9   1   2      944.40      988.16     32.35 o 
  10   1   2     8406.92     7984.84     93.48 o 
  11   1   2      595.96      571.33     29.32 o 
  12   1   2     2281.92     2215.96     54.63 o 
  13   1   2      160.38      156.27     20.75 o 
  14   1   2      416.70      418.68     45.29 o 
  15   1   2      514.13      496.80     41.40 o 
  16   1   2      213.32      261.85     45.76 o 
  17   1   2       39.93       38.15     35.40 o 
  18   1   2     2065.11     2263.29    109.13 o 
  19   1   2      236.12      219.22     50.87 o 
  20   1   2     1089.58     1320.03    148.65 o 
  21   1   2      216.57      179.62     75.76 o 
  22   1   2     1107.53     1250.69    144.84 o 
   0   2   2     2600.95     2529.52     87.59 o 
   1   2   2    12169.21    12526.37    165.18 o 
   2   2   2    12127.99    12505.01    172.50 o 
   3   2   2    14618.53    15296.55    212.59 o 
   4   2   2    20084.01    20218.80    580.32 o 
   5   2   2      812.43      816.47     22.11 o 
   6   2   2    12304.83    12439.93    106.46 o 
   7   2   2      447.76      393.03     21.53 o 
   8   2   2       32.87       47.13     10.28 o 
   9   2   2     2097.32     2018.04     44.38 o 
  10   2   2     1504.68     1464.01     49.03 o 
  11   2   2     2197.50     2174.24     50.98 o 
  12   2   2      808.32      829.63     36.86 o 
  13   2   2      977.13      932.79     47.30 o 
  14   2   2       15.47       27.37     21.04 o 
  15   2   2      903.41      872.40     50.90 o 
  16   2   2      526.17      537.66     54.74 o 
  17   2   2      949.12      934.92     69.88 o 
  18   2   2      200.20      149.03     47.17 o 
  19   2   2      302.86      322.87     51.28 o 
  20   2   2      260.85      202.49     69.56 o 
  21   2   2       34.84       28.59     73.85 o 
  22   2   2       17.38      -78.14     78.14 o 
   1   3   2     4497.79     4638.62     58.93 o 
   2   3   2     3685.11     3967.77     50.66 o 
   3   3   2    11107.48    11364.81    459.98 o 
   4   3   2     4271.09     4409.22     64.57 o 
   5   3   2      503.80      533.90     25.78 o 
   6   3   2    13071.10    13478.23    389.98 o 
   7   3   2      716.87      745.53     44.05 o 
   8   3   2     8627.38     8567.22    130.70 o 
   9   3   2      323.30      359.71     24.69 o 
  10   3   2     4173.50     4147.49    100.05 o 
  11   3   2      555.07      572.81     30.48 o 
  12   3   2      791.41      689.93     41.06 o 
  13   3   2     1517.34     1540.89     59.91 o 
  14   3   2     1341.42     1361.54     58.79 o 
  15   3   2      562.66      596.80     84.85 o 
  16   3   2      154.34       78.88     27.56 o 
  17   3   2      539.47      559.56     49.23 o 
  18   3   2       26.88      -29.29     50.98 o 
  19   3   2      248.74      198.68     65.75 o 
  20   3   2      142.12       76.23     70.52 o 
  21   3   2      406.02      427.38     92.91 o 
   0   4   2    11375.42    11892.30    101.74 o 
   1   4   2     2170.07     2155.74     26.66 o 
   2   4   2     8690.04     8894.28     83.92 o 
   3   4   2     4420.50     4615.07     52.67 o 
   4   4   2     1681.29     1767.86     86.42 o 
   5   4   2     4140.56     4033.85     66.63 o 
   6   4   2     3473.98     3527.18     75.24 o 
   7   4   2     1200.50     1311.74     43.03 o 
   8   4   2    10294.72    10149.98     89.67 o 
   9   4   2     2884.94     2810.19     49.34 o 
  10   4   2     6113.38     6063.11    112.58 o 
  11   4   2      375.43      398.96     34.77 o 
  12   4   2     3072.92     2848.85     77.49 o 
  13   4   2     1628.96     1621.55     62.26 o 
  14   4   2     2341.18     2490.82     79.12 o 
  15   4   2      256.49      224.29     32.28 o 
  16   4   2      857.75      867.04     54.00 o 
  17   4   2     1024.92     1104.83     77.12 o 
  18   4   2     1334.48     1483.67    131.98 o 
  19   4   2     1649.63     1657.58    141.51 o 
  20   4   2      192.95      287.78     80.52 o 
  21   4   2      250.46      278.25     77.19 o 
   1   5   2    11417.32    11177.46    153.17 o 
   2   5   2     4092.55     4108.73     74.20 o 
   3   5   2    19233.41    19856.90    120.68 o 
   4   5   2    31271.73    30988.86    304.75 o 
   5   5   2     4920.61     4935.82     68.37 o 
   6   5   2    10828.66    10518.88    141.10 o 
   7   5   2     1254.85     1269.22     43.57 o 
   8   5   2    16567.74    16216.94    163.58 o 
   9   5   2     1791.94     1771.57     55.45 o 
  10   5   2     4766.67     4473.02     90.84 o 
  11   5   2     1564.50     1534.47     56.87 o 
  12   5   2      618.69      624.84     40.24 o 
  13   5   2      528.78      582.95     44.01 o 
  14   5   2      115.69      113.64     25.56 o 
  15   5   2      478.60      409.58     47.90 o 
  16   5   2       48.63       46.99     33.35 o 
  17   5   2      479.71      432.38     67.66 o 
  18   5   2      487.28      488.19     60.46 o 
  19   5   2      180.39      182.00     76.23 o 
  20   5   2       41.63       45.26     64.80 o 
  21   5   2       39.05       35.26     77.19 o 
   0   6   2    17480.72    18371.94    137.45 o 
   1   6   2     1008.73     1030.58     22.30 o 
   2   6   2     6565.06     6756.85     87.31 o 
   3   6   2     2519.75     2511.85     42.37 o 
   4   6   2     6642.39     6834.99     72.78 o 
   5   6   2     6034.69     5854.49     76.94 o 
   6   6   2      424.45      393.51     25.01 o 
   7   6   2    13095.37    12979.13    196.40 o 
   8   6   2     4668.68     4446.20     84.00 o 
   9   6   2     3875.46     3816.98     97.73 o 
  10   6   2     4049.47     3980.94     87.22 o 
  11   6   2     1754.91     1725.73     60.15 o 
  12   6   2     3647.43     3451.25     92.91 o 
  13   6   2      462.74      429.23     50.06 o 
  14   6   2     2993.05     2922.51    112.34 o 
  15   6   2       12.12        0.42     29.78 o 
  16   6   2      420.47      389.86     64.08 o 
  17   6   2       20.44       -2.59     48.60 o 
  18   6   2      871.24      894.10     92.67 o 
  19   6   2      380.26      372.45     61.66 o 
  20   6   2       39.09       55.74     68.13 o 
   1   7   2     4510.22     4543.52     54.90 o 
   2   7   2     1611.84     1690.48     36.35 o 
   3   7   2     5082.72     5074.61     63.38 o 
   4   7   2     3258.26     3096.27     60.08 o 
   5   7   2     6724.35     7001.37     88.17 o 
   6   7   2     1869.95     1865.03     65.40 o 
   7   7   2     4926.47     4937.71     95.66 o 
   8   7   2     2998.03     3008.41     92.45 o 
   9   7   2     1480.62     1485.83     53.10 o 
  10   7   2      577.80      604.37     38.76 o 
  11   7   2     4975.37     4926.39    135.10 o 
  12   7   2      244.04      221.52     37.51 o 
  13   7   2      324.26      317.48     44.93 o 
  14   7   2      741.35      711.93     60.99 o 
  15   7   2      116.70      126.29     40.56 o 
  16   7   2      673.14      641.60     74.80 o 
  17   7   2      752.44      710.67     71.67 o 
  18   7   2      576.21      511.01     59.79 o 
  19   7   2       30.28      -15.96     44.55 o 
  20   7   2      191.84      238.13     52.93 o 
   0   8   2     2386.59     2541.07     53.95 o 
   1   8   2     6508.40     6801.43     62.41 o 
   2   8   2     1101.33     1092.77     32.09 o 
   3   8   2      878.73      860.33     30.61 o 
   4   8   2     1988.49     1925.10     43.46 o 
   5   8   2      666.04      625.87     38.84 o 
   6   8   2     2171.14     2000.98     50.57 o 
   7   8   2      833.85      810.69     36.13 o 
   8   8   2      672.66      612.62     51.97 o 
   9   8   2     1288.02     1185.92     66.01 o 
  10   8   2     2241.54     2155.21     88.38 o 
  11   8   2       64.50       44.64     28.12 o 
  12   8   2     1381.56     1261.15     74.12 o 
  13   8   2     1024.58     1154.22    104.58 o 
  14   8   2      802.20      694.92     78.38 o 
  15   8   2      606.49      517.17     57.01 o 
  16   8   2       97.99       95.78     39.07 o 
  17   8   2      303.48      258.98     45.82 o 
  18   8   2      152.31      134.72     44.62 o 
  19   8   2      133.02      181.80     53.75 o 
  20   8   2      538.60      656.08    111.97 o 
   1   9   2     3346.64     3226.04     45.11 o 
   2   9   2     1770.17     1922.41     43.43 o 
   3   9   2     2839.74     3012.38     54.53 o 
   4   9   2     1006.38      930.66     33.80 o 
   5   9   2      291.14      346.89     35.75 o 
   6   9   2      551.72      640.37     41.88 o 
   7   9   2      879.29      895.95     49.36 o 
   8   9   2      112.81       97.21     24.82 o 
   9   9   2     4566.89     4424.37    128.95 o 
  10   9   2      247.50      245.93     39.87 o 
  11   9   2     1321.80     1387.53     78.11 o 
  12   9   2      332.06      368.00     49.00 o 
  13   9   2     3164.00     3180.53    136.50 o 
  14   9   2     1154.61      978.37     72.77 o 
  15   9   2      441.82      498.19    160.33 o 
  16   9   2      283.52      213.25     47.50 o 
  17   9   2      538.66      577.09    104.82 o 
  18   9   2       37.49       36.37     44.76 o 
  19   9   2      234.99      329.09     62.75 o 
  20   9   2       24.89      -48.12     76.71 o 
   0  10   2     2788.63     2770.63     68.97 o 
   1  10   2      633.85      735.07     33.54 o 
   2  10   2     1409.45     1461.10     40.36 o 
   3  10   2     9421.71     9500.09    101.65 o 
   4  10   2      878.69      844.72     34.12 o 
   5  10   2     9055.06     9154.34    103.75 o 
   6  10   2     2380.63     2428.56     74.83 o 
   7  10   2    10407.29    10048.24    155.61 o 
   8  10   2      822.49      806.34     49.48 o 
   9  10   2     6319.75     6051.37    128.72 o 
  10  10   2     1706.45     1672.78     84.37 o 
  11  10   2      889.80      953.69     67.51 o 
  12  10   2      452.99      418.99     55.44 o 
  13  10   2      611.38      551.12     63.61 o 
  14  10   2      198.79      220.26     62.65 o 
  15  10   2      139.49      122.73     42.22 o 
  16  10   2       24.85       69.87     43.89 o 
  17  10   2      111.57      188.00     77.42 o 
  18  10   2      168.25      163.74     55.49 o 
  19  10   2      569.43      807.59    125.78 o 
   1  11   2     9302.61     9469.62    133.47 o 
   2  11   2      538.73      546.42     30.04 o 
   3  11   2     8416.65     8254.67     98.59 o 
   4  11   2     1817.27     1780.07     48.02 o 
   5  11   2      306.73      304.31     25.61 o 
   6  11   2      288.88      264.91     25.15 o 
   7  11   2      274.60      292.56     34.46 o 
   8  11   2      270.74      259.12     35.04 o 
   9  11   2     1942.78     1888.02     75.00 o 
  10  11   2       83.88      130.62     59.32 o 
  11  11   2     2046.70     1961.43     97.02 o 
  12  11   2      408.85      342.67     50.56 o 
  13  11   2     2371.29     2297.29    110.84 o 
  14  11   2      175.89      146.95     64.80 o 
  15  11   2     2935.44     2964.47    132.23 o 
  16  11   2      191.51      168.23     48.51 o 
  17  11   2     1741.27     1927.95    114.55 o 
  18  11   2        3.87        7.94     50.70 o 
   0  12   2      704.15      752.77     56.89 o 
   1  12   2      888.63      915.91     42.72 o 
   2  12   2      267.17      278.76     24.42 o 
   3  12   2     1402.42     1408.02     44.48 o 
   4  12   2     1243.08     1173.76     41.59 o 
   5  12   2     1011.89      961.93     48.35 o 
   6  12   2       21.91       17.99     20.89 o 
   7  12   2     4038.80     4102.62     89.27 o 
   8  12   2       63.62       31.63     26.14 o 
   9  12   2      930.73      977.13     72.79 o 
  10  12   2      202.56      184.87     34.97 o 
  11  12   2      270.59      336.42    111.49 o 
  12  12   2      380.03      346.49     54.02 o 
  13  12   2       26.80       56.91     40.02 o 
  14  12   2      294.72      288.83     79.09 o 
  15  12   2      493.90      501.07     68.14 o 
  16  12   2       95.81      149.18     50.05 o 
  17  12   2      263.30      209.70     71.71 o 
   1  13   2     1205.70     1238.03     49.65 o 
   2  13   2      203.42      203.15     27.37 o 
   3  13   2       93.80       61.64     22.95 o 
   4  13   2     1038.56     1018.86     41.26 o 
   5  13   2      798.08      766.04     41.52 o 
   6  13   2      559.16      642.21     49.35 o 
   7  13   2      130.42      154.29     72.68 o 
   8  13   2      535.41      546.18     48.70 o 
   9  13   2      345.84      372.67     43.38 o 
  10  13   2      658.39      685.05     57.59 o 
  11  13   2      442.34      513.44     61.48 o 
  12  13   2      249.93      213.49     44.33 o 
  13  13   2      258.70      134.16     43.78 o 
  14  13   2      451.40      493.55     71.08 o 
  15  13   2      138.38      159.51     83.38 o 
  16  13   2      240.60      255.83    107.20 o 
   0  14   2      124.55       89.65     34.81 o 
   1  14   2      901.16      892.06     45.82 o 
   2  14   2      335.18      374.00     35.32 o 
   3  14   2      506.59      546.37     41.06 o 
   4  14   2        7.85       11.16     27.59 o 
   5  14   2      912.72      847.97     68.38 o 
   6  14   2      112.18      135.18     31.03 o 
   7  14   2     1149.61     1052.83     61.97 o 
   8  14   2        6.74      -25.68     29.88 o 
   9  14   2      786.50      837.26     60.11 o 
  10  14   2      254.82      321.09     43.97 o 
  11  14   2      450.62      379.43     65.04 o 
  12  14   2      191.81      200.08     77.19 o 
  13  14   2      311.19      377.86     60.70 o 
  14  14   2      299.43      351.41     60.50 o 
  15  14   2       77.61      135.11    116.73 o 
  16  14   2       61.39      -19.53     71.94 o 
   1  15   2      750.94      828.36     47.45 o 
   2  15   2      420.27      461.07     39.93 o 
   3  15   2     2036.65     2146.93     82.14 o 
   4  15   2      232.19      240.04     46.12 o 
   5  15   2     2645.19     2532.09    113.53 o 
   6  15   2      957.64     1006.03     76.35 o 
   7  15   2      387.82      339.86     53.71 o 
   8  15   2      643.91      672.07     55.43 o 
   9  15   2       37.31       21.05     32.01 o 
  10  15   2      366.76      361.04     45.98 o 
  11  15   2      325.65      288.65     95.53 o 
  12  15   2      304.20      246.65     48.34 o 
  13  15   2      713.87      595.21     90.53 o 
  14  15   2      133.33      124.50     49.79 o 
  15  15   2      448.31      642.73    115.30 o 
   0  16   2     1874.57     1845.47     96.11 o 
   1  16   2      399.99      364.52     37.38 o 
   2  16   2     1545.73     1762.42     76.99 o 
   3  16   2     2115.54     2030.66    103.60 o 
   4  16   2      464.41      526.83     65.67 o 
   5  16   2     1762.46     1686.77     97.36 o 
   6  16   2      837.36      847.01     77.15 o 
   7  16   2     1082.44     1103.36     83.35 o 
   8  16   2      300.52      252.11     59.22 o 
   9  16   2      707.98      550.98     66.15 o 
  10  16   2      476.33      557.41     55.46 o 
  11  16   2      449.54      491.44    108.15 o 
  12  16   2      616.89      617.38     71.76 o 
  13  16   2      424.25      475.88     69.26 o 
  14  16   2      427.25      482.17    109.11 o 
   1  17   2     1426.35     1665.57    130.55 o 
   2  17   2      110.56      110.45     45.64 o 
   3  17   2      911.00      931.25     75.80 o 
   4  17   2       92.74      128.61     45.11 o 
   5  17   2      349.79      390.19     57.80 o 
   6  17   2      566.64      610.13     73.74 o 
   7  17   2        6.44       45.07     46.80 o 
   8  17   2      531.43      698.01     82.90 o 
   9  17   2       18.59       37.95     46.81 o 
  10  17   2      452.02      371.90     62.34 o 
  11  17   2      306.60      367.79     64.68 o 
  12  17   2      222.57      287.30     93.86 o 
  13  17   2      111.95      134.36     78.61 o 
   1  18   2      223.29      151.75     48.18 o 
   2  18   2       19.81       -9.81     52.41 o 
   3  18   2       53.77       60.52     44.77 o 
   4  18   2      177.05      291.38     55.02 o 
   5  18   2       32.92       85.06     51.18 o 
   6  18   2       31.71       35.35     78.14 o 
   7  18   2      397.48      337.59     64.25 o 
   8  18   2       84.93      155.50     55.88 o 
   9  18   2       27.06       58.61     54.41 o 
  10  18   2       77.16       16.61     54.47 o 
  11  18   2       37.17       31.92     83.86 o 
   2  19   2      284.43       68.61     75.76 o 
   3  19   2       35.27       18.26     51.62 o 
   4  19   2      172.29      205.60     71.71 o 
   5  19   2       96.04       98.81     53.49 o 
   6  19   2      270.17      271.95     63.56 o 
   7  19   2        1.60      -23.05     60.51 o 
   8  19   2      158.83      140.36     61.97 o 
   9  19   2       47.23       52.04     59.80 o 
   3  20   2      212.21      172.48     82.43 o 
   4  20   2      763.90      681.73    126.74 o 
   5  20   2       85.95       64.00     92.19 o 
   6  20   2      261.45      198.87     89.57 o 
   7  20   2      127.24       80.89     62.68 o 
   2   0   3    18696.00    20143.14    739.22 o 
   4   0   3    12845.32    13498.46    140.35 o 
   6   0   3    55974.62    57228.04    766.37 o 
   8   0   3    22373.34    23679.35    448.10 o 
  10   0   3     7381.76     7110.00    128.36 o 
  12   0   3     3907.00     3914.33    103.69 o 
  14   0   3      196.92      265.86     57.65 o 
  16   0   3     1217.54     1235.44    112.92 o 
  18   0   3     2778.15     2676.71    167.23 o 
  20   0   3     1018.53     1110.61    121.97 o 
   0   1   3     5043.05     5259.08    198.44 o 
   1   1   3    17517.44    17944.75    286.91 o 
   2   1   3     5416.58     5656.36     69.62 o 
   3   1   3    10467.48    10586.12     82.55 o 
   4   1   3    33285.09    33820.82    367.64 o 
   5   1   3       51.71       59.73      9.62 o 
   6   1   3     3348.15     3537.29     58.33 o 
   7   1   3      737.41      813.07     28.84 o 
   8   1   3    22522.69    24120.98    338.55 o 
   9   1   3     2345.97     2526.93     51.31 o 
  10   1   3     5708.66     5515.79     79.46 o 
  11   1   3     1645.77     1646.32     46.91 o 
  12   1   3     5711.26     5579.98     87.64 o 
  13   1   3      396.98      399.09     35.07 o 
  14   1   3     5639.42     5622.48    115.35 o 
  15   1   3      745.32      748.12     59.97 o 
  16   1   3     4171.68     4220.98    137.43 o 
  17   1   3       32.39       11.23     34.53 o 
  18   1   3     1399.28     1410.21     88.27 o 
  19   1   3       47.45       57.74     66.94 o 
  20   1   3       72.07      132.44     48.50 o 
  21   1   3      197.86      284.23     66.94 o 
   1   2   3     5903.68     6126.01     56.10 o 
   2   2   3     9440.90     9913.75     97.26 o 
   3   2   3     1447.74     1529.93     39.48 o 
   4   2   3     4319.79     4535.87     65.61 o 
   5   2   3     1284.44     1253.13     29.49 o 
   6   2   3     3335.76     3391.57     67.39 o 
   7   2   3       14.53        6.08      9.15 o 
   8   2   3     2272.40     2266.15     46.15 o 
   9   2   3      228.03      251.85     19.65 o 
  10   2   3     2705.23     2903.48     59.21 o 
  11   2   3     1116.83     1148.23     39.85 o 
  12   2   3      433.91      437.31     35.78 o 
  13   2   3     2612.38     2640.86     78.20 o 
  14   2   3       24.00       11.61     21.16 o 
  15   2   3      322.74      360.13     37.44 o 
  16   2   3       13.53       28.26     50.03 o 
  17   2   3      181.89      200.17     41.94 o 
  18   2   3       91.26      125.90     42.45 o 
  19   2   3      118.27       93.02     44.12 o 
  20   2   3      134.42       63.20     51.95 o 
  21   2   3      349.27      434.52     97.67 o 
   0   3   3      594.45      678.91     30.21 o 
   1   3   3     7503.81     7651.25    149.83 o 
   2   3   3     6830.57     7146.59    116.04 o 
   3   3   3    33797.66    34651.80    216.55 o 
   4   3   3     6129.72     5950.25     82.09 o 
   5   3   3     6112.65     6290.60    103.76 o 
   6   3   3     2693.79     2840.58     61.40 o 
   7   3   3      315.39      341.34     20.65 o 
   8   3   3     1383.44     1323.58     35.06 o 
   9   3   3      293.44      322.77     28.68 o 
  10   3   3      778.38      805.83     32.99 o 
  11   3   3     4706.35     4691.12     99.38 o 
  12   3   3      154.49      131.34     23.63 o 
  13   3   3      252.11      237.81     30.21 o 
  14   3   3       55.54       41.92     22.57 o 
  15   3   3     1160.15     1194.85     97.68 o 
  16   3   3      102.29       63.20     28.45 o 
  17   3   3      780.07      750.44     67.38 o 
  18   3   3      521.29      453.27     61.15 o 
  19   3   3      577.04      485.51     89.10 o 
  20   3   3       63.11       39.55     71.47 o 
  21   3   3      257.83      310.17     95.29 o 
   1   4   3    16420.35    16557.80    156.13 o 
   2   4   3     6960.43     7492.28     84.30 o 
   3   4   3     1317.85     1327.08     65.88 o 
   4   4   3     8321.93     8767.65    103.76 o 
   5   4   3    10229.02    10498.36    176.58 o 
   6   4   3    13051.29    12566.11    231.82 o 
   7   4   3     1173.93     1224.38     53.09 o 
   8   4   3     9696.88     9297.75    124.14 o 
   9   4   3     3359.72     3327.53    100.06 o 
  10   4   3     1179.43     1219.99     49.15 o 
  11   4   3     1691.62     1713.26     59.89 o 
  12   4   3     2645.54     2667.06     76.78 o 
  13   4   3     3505.93     3517.46    115.83 o 
  14   4   3      120.59      105.20     24.82 o 
  15   4   3      607.11      569.86     45.87 o 
  16   4   3       34.76       34.15     26.63 o 
  17   4   3      375.75      348.07     44.53 o 
  18   4   3       94.88      155.80     56.70 o 
  19   4   3      211.79      131.50     67.18 o 
  20   4   3      945.07      985.78    120.54 o 
  21   4   3        8.58       77.19     84.33 o 
   0   5   3    33347.96    33688.30    494.41 o 
   1   5   3      240.67      262.06     22.09 o 
   2   5   3    18834.48    19522.39    104.80 o 
   3   5   3     2666.56     2736.66     61.16 o 
   4   5   3    17007.16    17253.13    186.80 o 
   5   5   3     5402.77     5325.95     94.37 o 
   6   5   3     8054.07     8433.72    157.78 o 
   7   5   3     8333.42     7977.15    113.59 o 
   8   5   3     3325.56     3204.33     73.72 o 
   9   5   3     3072.70     2935.71     73.82 o 
  10   5   3     4613.52     4439.82     94.18 o 
  11   5   3     2195.46     2157.69     67.63 o 
  12   5   3      862.41      844.71     59.29 o 
  13   5   3      168.44      177.57     27.96 o 
  14   5   3     1051.77     1120.18     56.65 o 
  15   5   3      144.06      123.09     29.57 o 
  16   5   3      487.82      502.07     74.56 o 
  17   5   3      374.30      344.13     52.72 o 
  18   5   3      594.70      637.49    101.48 o 
  19   5   3      253.29      292.54     76.23 o 
  20   5   3        3.33       35.26     65.75 o 
   1   6   3    19801.37    20616.18    272.09 o 
   2   6   3     5172.76     5370.19     60.89 o 
   3   6   3     5108.03     5346.22     56.70 o 
   4   6   3     7533.02     7347.39     96.48 o 
   5   6   3     3472.95     3323.72    101.74 o 
   6   6   3     6314.63     6140.31     98.79 o 
   7   6   3      387.11      424.11     30.74 o 
   8   6   3     2552.63     2372.92     65.86 o 
   9   6   3     2686.71     2553.91     69.76 o 
  10   6   3     1866.11     1930.53     63.24 o 
  11   6   3     3116.74     3046.68     81.63 o 
  12   6   3       55.15       60.66     22.18 o 
  13   6   3     2308.54     2284.79     76.02 o 
  14   6   3      616.29      685.03     61.25 o 
  15   6   3      659.53      667.83     65.97 o 
  16   6   3      353.04      410.19     56.07 o 
  17   6   3      569.19      623.10     70.01 o 
  18   6   3      888.11      946.95     78.55 o 
  19   6   3      587.27      524.10     94.34 o 
  20   6   3      426.81      367.82     87.19 o 
   0   7   3     5922.55     6106.07     81.46 o 
   1   7   3       29.26       51.76      9.03 o 
   2   7   3     5658.62     5767.46     67.07 o 
   3   7   3     6802.98     6834.54     74.47 o 
   4   7   3       90.57      116.37     12.97 o 
   5   7   3     4192.74     4260.50     91.74 o 
   6   7   3     5427.18     5361.46     93.62 o 
   7   7   3     7339.46     7095.47    111.18 o 
   8   7   3     2438.81     2367.80     65.87 o 
   9   7   3     2012.66     1967.58     62.54 o 
  10   7   3      472.07      476.24     37.52 o 
  11   7   3     1578.16     1498.13     59.04 o 
  12   7   3     1455.00     1492.65     81.12 o 
  13   7   3      373.76      429.03     52.89 o 
  14   7   3     1839.29     1934.65    139.12 o 
  15   7   3     1288.96     1262.94     81.36 o 
  16   7   3      445.56      522.12     62.81 o 
  17   7   3      183.68      146.72     42.75 o 
  18   7   3       56.15       45.98     41.78 o 
  19   7   3       29.54       54.96     46.66 o 
  20   7   3      259.42      339.71     81.47 o 
   1   8   3     3265.13     3362.23     44.57 o 
   2   8   3      220.21      241.76     18.50 o 
   3   8   3     4018.91     4072.81     64.81 o 
   4   8   3      686.30      690.12     29.38 o 
   5   8   3     2942.78     3034.85     53.55 o 
   6   8   3     2106.56     2143.40     54.55 o 
   7   8   3      535.83      468.63     33.23 o 
   8   8   3      733.48      718.36     40.69 o 
   9   8   3     2000.82     1940.98     65.43 o 
  10   8   3      823.33      781.73     59.26 o 
  11   8   3      655.21      578.42    105.30 o 
  12   8   3       59.97       64.34     32.84 o 
  13   8   3       16.29       30.18     31.77 o 
  14   8   3      419.80      354.03     52.56 o 
  15   8   3      345.11      321.23     53.52 o 
  16   8   3      716.13      735.18     69.31 o 
  17   8   3       86.81       63.62     42.67 o 
  18   8   3      242.70      190.76     49.59 o 
  19   8   3      145.02      174.57     62.18 o 
  20   8   3      129.18      170.57     76.23 o 
   0   9   3     2549.72     2715.70     59.70 o 
   1   9   3     2849.64     2711.85     42.23 o 
   2   9   3     2113.30     2107.37     45.81 o 
   3   9   3     2585.12     2703.80     52.37 o 
   4   9   3     3361.37     3263.94     58.24 o 
   5   9   3     3398.53     3258.77     61.04 o 
   6   9   3      580.97      560.45     40.86 o 
   7   9   3     3657.68     3603.94     73.36 o 
   8   9   3     1866.15     1969.23     95.53 o 
   9   9   3     3560.52     3540.65    209.88 o 
  10   9   3     1067.08      996.39     66.50 o 
  11   9   3      154.48      164.57     65.99 o 
  12   9   3       50.65       35.37     31.58 o 
  13   9   3      681.40      588.45     64.03 o 
  14   9   3      534.15      529.20     60.64 o 
  15   9   3      880.92      872.28     73.95 o 
  16   9   3      506.93      535.87     75.52 o 
  17   9   3      463.71      469.68     61.96 o 
  18   9   3      190.56      318.43     70.28 o 
  19   9   3      454.07      507.90     78.84 o 
   1  10   3    11654.14    11570.85    117.57 o 
   2  10   3     1033.02     1023.19     35.78 o 
   3  10   3    11412.11    11077.96    183.39 o 
   4  10   3      204.87      189.28     22.72 o 
   5  10   3     3152.43     3062.88     61.26 o 
   6  10   3     1222.65     1205.75     46.57 o 
   7  10   3      794.67      803.57     47.70 o 
   8  10   3       79.35       87.06     30.79 o 
   9  10   3      195.50      216.41     41.45 o 
  10  10   3      387.61      383.60     48.48 o 
  11  10   3     1132.19     1196.20     75.90 o 
  12  10   3      793.92      775.31     97.67 o 
  13  10   3     1610.04     1683.27     94.98 o 
  14  10   3      576.41      481.45    112.68 o 
  15  10   3     1705.57     1741.97    101.40 o 
  16  10   3       24.22      -28.82     40.55 o 
  17  10   3      331.49      399.12     58.27 o 
  18  10   3        7.14      -46.40     46.40 o 
  19  10   3      559.54      533.15    103.39 o 
   0  11   3      667.15      759.48     53.52 o 
   1  11   3      439.47      439.98     27.07 o 
   2  11   3      375.79      385.40     26.44 o 
   3  11   3     4862.70     4828.48     96.57 o 
   4  11   3      382.35      405.91     33.63 o 
   5  11   3     3840.29     3853.50     70.97 o 
   6  11   3      789.25      822.38     49.20 o 
   7  11   3     4975.30     4806.95    113.18 o 
   8  11   3     1845.95     1841.62     75.61 o 
   9  11   3     3726.58     3725.41    126.54 o 
  10  11   3      291.26      349.97     47.66 o 
  11  11   3      849.33      842.90     66.64 o 
  12  11   3      234.18      222.74     46.81 o 
  13  11   3      101.66      103.97     42.26 o 
  14  11   3      141.35      119.38     40.39 o 
  15  11   3       90.70       34.33     41.27 o 
  16  11   3       73.44      101.88     46.25 o 
  17  11   3      359.67      326.67     66.70 o 
  18  11   3      102.20      124.35     75.28 o 
   1  12   3     4474.43     4533.19     87.47 o 
   2  12   3       72.92       74.14     20.82 o 
   3  12   3     2442.83     2550.52     57.78 o 
   4  12   3      205.77      201.95     22.77 o 
   5  12   3     1358.11     1312.18     52.71 o 
   6  12   3      300.11      252.41     28.07 o 
   7  12   3      148.01      127.17     28.39 o 
   8  12   3     1673.04     1594.32     69.22 o 
   9  12   3      549.02      548.42     58.45 o 
  10  12   3      762.24      680.98     63.69 o 
  11  12   3      129.13       87.68     36.03 o 
  12  12   3      110.34      139.13     40.77 o 
  13  12   3      544.64      509.40     95.77 o 
  14  12   3      261.91      367.89     60.42 o 
  15  12   3      564.50      549.05     71.56 o 
  16  12   3      198.85      213.63     57.32 o 
  17  12   3      166.85      130.70     76.47 o 
   0  13   3     1067.10     1067.57     66.03 o 
   1  13   3     3014.72     3059.32     75.28 o 
   2  13   3     1225.74     1244.07     51.01 o 
   3  13   3      484.52      550.19     47.25 o 
   4  13   3      104.14      126.64     29.44 o 
   5  13   3     1234.91     1183.16     51.00 o 
   6  13   3      279.04      330.73     38.88 o 
   7  13   3       84.10       70.59     28.41 o 
   8  13   3      319.79      357.16     42.00 o 
   9  13   3        4.79        3.31     28.43 o 
  10  13   3       86.74       92.65     38.73 o 
  11  13   3       96.47       47.50     35.87 o 
  12  13   3      150.91       99.40     40.47 o 
  13  13   3      472.90      484.01    105.06 o 
  14  13   3      114.66      107.03     44.84 o 
  15  13   3      492.68      490.65     67.04 o 
  16  13   3      158.67      181.91     53.33 o 
   1  14   3      415.78      440.65     36.76 o 
   2  14   3      459.20      529.74     38.71 o 
   3  14   3      948.87      885.43     55.00 o 
   4  14   3      900.01      999.12     58.85 o 
   5  14   3      175.45      228.96     47.65 o 
   6  14   3      755.30      887.08     56.98 o 
   7  14   3       83.92      140.96     32.92 o 
   8  14   3      493.01      519.20     49.63 o 
   9  14   3      230.95      254.74     40.35 o 
  10  14   3       12.10       73.84     41.82 o 
  11  14   3      690.53      622.72     78.85 o 
  12  14   3      915.85      920.10     76.96 o 
  13  14   3      242.43      214.68     52.29 o 
  14  14   3       15.81       33.68     45.80 o 
  15  14   3      625.70      910.16     92.13 o 
   0  15   3      964.47      962.88     69.04 o 
   1  15   3      268.29      321.83     34.50 o 
   2  15   3      127.96      160.53     34.02 o 
   3  15   3     1224.47     1191.35     63.75 o 
   4  15   3      277.44      261.80     47.83 o 
   5  15   3     1527.77     1490.20     90.08 o 
   6  15   3      385.55      383.49     77.90 o 
   7  15   3     1373.90     1418.06     90.26 o 
   8  15   3      764.66      829.43     78.21 o 
   9  15   3     1952.89     2068.38     87.12 o 
  10  15   3      592.41      608.60     71.25 o 
  11  15   3      605.76      595.57     65.18 o 
  12  15   3      884.53      849.60     79.34 o 
  13  15   3      367.88      303.13     56.15 o 
  14  15   3      290.92      369.95     65.01 o 
  15  15   3      111.32       32.40     78.61 o 
   1  16   3      606.76      547.73     51.26 o 
   2  16   3       85.13       96.29     33.04 o 
   3  16   3      548.20      564.24     63.33 o 
   4  16   3      431.87      485.32     62.01 o 
   5  16   3      297.47      309.99     54.19 o 
   6  16   3     1338.66     1337.26     89.60 o 
   7  16   3       51.46      143.36     48.64 o 
   8  16   3      915.74      896.00     82.67 o 
   9  16   3      596.73      563.91     73.14 o 
  10  16   3      474.44      437.38     86.24 o 
  11  16   3      536.85      578.95     70.32 o 
  12  16   3       45.34      112.92     51.01 o 
  13  16   3      546.92      681.37     80.87 o 
  14  16   3      185.60      196.78     80.52 o 
   0  17   3      432.79      534.10     92.91 o 
   1  17   3       56.89       58.66     45.91 o 
   2  17   3     1553.94     1577.19     92.47 o 
   3  17   3      428.53      330.25     53.56 o 
   4  17   3      291.53      332.21     54.58 o 
   5  17   3      510.24      492.24     63.95 o 
   6  17   3      457.34      536.69     75.77 o 
   7  17   3      434.66      455.58     66.94 o 
   8  17   3       49.46       14.75     49.00 o 
   9  17   3      186.29      230.42     63.37 o 
  10  17   3      103.85       66.70     70.52 o 
  11  17   3      324.25      165.81     83.38 o 
   1  18   3      413.63      359.72     80.04 o 
   2  18   3      171.78      135.31     68.13 o 
   3  18   3      455.41      405.94     78.61 o 
   4  18   3      302.93      295.93     56.45 o 
   5  18   3      351.92      332.44     61.52 o 
   6  18   3       39.30       67.14     50.86 o 
   7  18   3      331.95      348.56    142.94 o 
   8  18   3      227.77      243.24     80.28 o 
   9  18   3       90.24      167.87     56.77 o 
  10  18   3        9.38      -38.59     81.00 o 
   1  19   3      253.07      228.22     87.19 o 
   2  19   3      107.83       25.25     71.94 o 
   3  19   3       86.11      102.91     74.33 o 
   4  19   3      134.43      146.75     77.66 o 
   5  19   3      394.45      423.23     65.24 o 
   6  19   3       11.19       41.43     63.84 o 
   7  19   3      247.01      303.72     67.53 o 
   8  19   3      153.87      177.33     71.71 o 
   9  19   3       43.50       53.84     88.14 o 
   2  20   3      166.45      171.52     86.71 o 
   3  20   3      359.21      323.04     88.14 o 
   4  20   3      409.28      320.65     95.29 o 
   5  20   3       82.97       -3.81     82.43 o 
   6  20   3      344.31      313.03     95.29 o 
   7  20   3       62.34       39.55     90.05 o 
   0   0   4     3063.50     3534.80    106.73 o 
   2   0   4    43935.42    45778.23    522.91 o 
   4   0   4    27326.71    27943.64    699.43 o 
   6   0   4    15292.13    16071.73    283.97 o 
   8   0   4     1098.13     1201.43     52.98 o 
  10   0   4     2923.42     3095.37     88.92 o 
  12   0   4     7396.02     7038.04    388.79 o 
  14   0   4     1493.65     1511.31    113.40 o 
  16   0   4     5491.63     6272.50    247.76 o 
  18   0   4      516.59      362.10     78.14 o 
  20   0   4     1395.63     1329.30    137.69 o 
   1   1   4     2626.96     2694.44     46.37 o 
   2   1   4     1921.65     2009.59     46.72 o 
   3   1   4     1468.95     1495.64     34.73 o 
   4   1   4    10536.01    10404.98     92.80 o 
   5   1   4     2445.59     2557.45     46.55 o 
   6   1   4    28531.36    29929.47    314.42 o 
   7   1   4     2274.17     2496.01     49.78 o 
   8   1   4     6781.73     6515.70     82.89 o 
   9   1   4      984.00     1089.86     37.30 o 
  10   1   4     7361.04     7428.16     96.33 o 
  11   1   4      879.73      888.69     47.31 o 
  12   1   4      494.63      475.92     39.66 o 
  13   1   4     1068.48     1017.02     52.54 o 
  14   1   4      852.42      860.56     66.47 o 
  15   1   4      663.87      648.64    125.31 o 
  16   1   4     1017.22     1103.93     75.80 o 
  17   1   4      281.54      294.17     54.79 o 
  18   1   4      810.93      928.04     80.83 o 
  19   1   4        4.84       84.04     45.05 o 
  20   1   4      590.46      667.73     75.34 o 
  21   1   4      260.03      165.68     61.22 o 
   0   2   4    15841.63    16895.17    248.33 o 
   1   2   4    13465.35    14388.10    110.90 o 
   2   2   4     4342.14     4677.28     62.03 o 
   3   2   4     2223.89     2332.02     52.48 o 
   4   2   4    15194.51    16264.08    117.58 o 
   5   2   4     4609.37     4554.81     65.15 o 
   6   2   4     3543.47     3597.11     55.62 o 
   7   2   4     4453.56     4344.87     63.94 o 
   8   2   4     2020.73     2377.69     49.59 o 
   9   2   4      555.16      538.40     28.69 o 
  10   2   4     1177.66     1237.80     40.44 o 
  11   2   4     1169.33     1180.15     52.19 o 
  12   2   4      283.18      289.82     42.14 o 
  13   2   4     3148.71     3122.29     96.89 o 
  14   2   4      723.73      692.61     46.99 o 
  15   2   4      803.24      723.98     64.68 o 
  16   2   4      533.78      509.86     58.65 o 
  17   2   4      531.88      523.29     60.61 o 
  18   2   4      523.80      582.13     75.04 o 
  19   2   4      287.53      366.89     60.28 o 
  20   2   4      137.18       74.87     51.67 o 
  21   2   4      208.99      177.24     79.57 o 
   1   3   4    17473.15    18204.44    244.65 o 
   2   3   4     3360.52     3626.10     76.20 o 
   3   3   4    11652.13    11815.55    146.55 o 
   4   3   4    12687.39    13450.44    242.72 o 
   5   3   4      114.51      149.45     18.86 o 
   6   3   4     2018.25     2154.78     40.93 o 
   7   3   4      517.40      506.51     28.20 o 
   8   3   4     1144.65     1154.98     34.64 o 
   9   3   4       92.55      117.86     15.76 o 
  10   3   4      912.30      939.91     45.91 o 
  11   3   4     2954.79     2889.55    104.86 o 
  12   3   4      188.30      133.46     28.06 o 
  13   3   4      300.63      321.83     34.14 o 
  14   3   4      120.37       95.63     25.75 o 
  15   3   4      981.63     1049.83     57.63 o 
  16   3   4       79.13       70.85     48.84 o 
  17   3   4      325.81      291.07     71.47 o 
  18   3   4       15.14        1.29     45.45 o 
  19   3   4       70.35       55.39     48.17 o 
  20   3   4      163.00      175.81     74.80 o 
  21   3   4      331.13      361.63     91.48 o 
   0   4   4     3643.61     3716.64     94.81 o 
   1   4   4      753.42      739.76     24.26 o 
   2   4   4     4498.42     4529.62     70.37 o 
   3   4   4     4250.80     4283.80     75.18 o 
   4   4   4     1965.34     2083.41     55.37 o 
   5   4   4    12277.05    13186.13    177.28 o 
   6   4   4     3671.17     3832.12    105.79 o 
   7   4   4     2743.56     2467.27    114.93 o 
   8   4   4     2124.47     1983.11     62.58 o 
   9   4   4       56.47       48.93     17.51 o 
  10   4   4     1411.97     1418.58     55.24 o 
  11   4   4      667.16      629.69     40.79 o 
  12   4   4     4095.85     4056.98     97.46 o 
  13   4   4     1480.97     1385.60     61.50 o 
  14   4   4     1613.12     1573.08     67.19 o 
  15   4   4       88.78      121.77     29.89 o 
  16   4   4     1394.23     1465.75     70.32 o 
  17   4   4      720.44      580.20     63.61 o 
  18   4   4      745.28      570.79     97.20 o 
  19   4   4     1033.41     1030.57    120.54 o 
  20   4   4      633.67      812.35    126.74 o 
   1   5   4    29835.44    30702.98    319.12 o 
   2   5   4     2892.30     2901.10     57.74 o 
   3   5   4     3621.71     3440.53     88.71 o 
   4   5   4     8332.45     8229.35     78.89 o 
   5   5   4      621.21      608.80     34.67 o 
   6   5   4     9211.99     8950.25    122.73 o 
   7   5   4      310.68      297.94     27.59 o 
   8   5   4     2881.32     2638.76     84.66 o 
   9   5   4     1155.69     1095.22     47.96 o 
  10   5   4     3756.30     3556.76     86.76 o 
  11   5   4     1323.70     1296.41     54.96 o 
  12   5   4     1333.99     1265.20     57.16 o 
  13   5   4     1158.61     1154.61     56.81 o 
  14   5   4      264.35      245.32     43.67 o 
  15   5   4     1099.83     1053.39     62.99 o 
  16   5   4      141.49       82.41     35.71 o 
  17   5   4       81.15       61.70     41.58 o 
  18   5   4      156.39      238.23     72.90 o 
  19   5   4       42.55       25.25     69.56 o 
  20   5   4      518.77      368.77     95.29 o 
   0   6   4     4511.75     4840.32    115.90 o 
   1   6   4     7152.11     7312.84     71.38 o 
   2   6   4     4544.32     4530.30     58.00 o 
   3   6   4     1890.72     1961.81     40.00 o 
   4   6   4     3319.16     3336.38     53.16 o 
   5   6   4     4861.84     4719.42     95.72 o 
   6   6   4     2392.93     2268.77     63.28 o 
   7   6   4     3291.44     3128.58     81.24 o 
   8   6   4      305.44      225.13     25.57 o 
   9   6   4     6774.92     6456.60    116.19 o 
  10   6   4     2028.28     1923.78     66.01 o 
  11   6   4     1989.16     1902.43     70.31 o 
  12   6   4     2262.47     2287.72     91.81 o 
  13   6   4      851.11      847.14     51.10 o 
  14   6   4     3141.80     3055.87     93.20 o 
  15   6   4      225.63      178.21     42.17 o 
  16   6   4     2647.44     2748.08    118.69 o 
  17   6   4      305.05      332.75     52.03 o 
  18   6   4      120.25       81.74     44.44 o 
  19   6   4      106.27      116.73     77.19 o 
  20   6   4      136.72      123.88     72.42 o 
   1   7   4     9855.66    10005.31    114.88 o 
   2   7   4      837.95      829.02     23.89 o 
   3   7   4     8680.12     8666.67    110.06 o 
   4   7   4     1516.51     1549.79     37.61 o 
   5   7   4     4425.59     4458.11     67.53 o 
   6   7   4     1978.23     1847.81     58.19 o 
   7   7   4     1144.39     1077.88     48.20 o 
   8   7   4      279.07      204.88     27.95 o 
   9   7   4      451.73      456.92     37.02 o 
  10   7   4      606.53      620.59     42.12 o 
  11   7   4     1771.68     1762.42     79.06 o 
  12   7   4      533.00      548.18     43.97 o 
  13   7   4      195.47      276.64     44.12 o 
  14   7   4      157.85      181.17     40.97 o 
  15   7   4      116.62       67.21     35.97 o 
  16   7   4      927.36     1026.54     78.24 o 
  17   7   4      289.96      317.97     54.40 o 
  18   7   4      359.40      240.79     51.93 o 
  19   7   4       11.98       -4.76     64.32 o 
   0   8   4     4446.91     4536.05     83.83 o 
   1   8   4     4134.14     4252.52     51.88 o 
   2   8   4     4654.57     4672.83     53.69 o 
   3   8   4      993.74      991.59     32.96 o 
   4   8   4      855.80      864.90     31.51 o 
   5   8   4      899.18      922.46     35.22 o 
   6   8   4      905.21      881.22     36.03 o 
   7   8   4     2789.01     2803.11     75.01 o 
   8   8   4       59.50       43.05     19.12 o 
   9   8   4     2140.86     2100.03     69.55 o 
  10   8   4     1328.39     1263.76     57.26 o 
  11   8   4     1095.64      957.35     67.66 o 
  12   8   4     2056.63     2129.66    110.30 o 
  13   8   4      467.29      509.90     59.79 o 
  14   8   4     1211.01     1170.05     80.18 o 
  15   8   4      157.49      159.05     51.46 o 
  16   8   4      177.08      228.93     48.17 o 
  17   8   4      308.38      435.18     71.23 o 
  18   8   4      170.14       88.38     47.65 o 
  19   8   4      226.75      295.35    102.68 o 
   1   9   4     1372.02     1450.01     39.77 o 
   2   9   4      221.89      214.02     18.88 o 
   3   9   4      530.82      488.65     27.10 o 
   4   9   4     2182.65     2253.09     49.62 o 
   5   9   4      585.19      569.00     30.02 o 
   6   9   4     1831.06     1896.67     63.43 o 
   7   9   4      555.50      526.72     39.70 o 
   8   9   4     1427.06     1352.55     55.63 o 
   9   9   4     1451.66     1442.93     77.27 o 
  10   9   4      344.10      368.86     48.16 o 
  11   9   4     2111.35     2179.29     98.36 o 
  12   9   4      136.62      119.55     54.55 o 
  13   9   4     1288.00     1356.48     84.37 o 
  14   9   4       63.29       90.00     36.88 o 
  15   9   4     1295.60     1413.44     92.61 o 
  16   9   4       45.05       24.35     38.91 o 
  17   9   4      206.58      236.62     49.50 o 
  18   9   4       93.53       85.75     48.95 o 
  19   9   4      137.54      162.95     78.14 o 
   0  10   4      349.50      362.09     29.44 o 
   1  10   4     2157.94     2283.01     49.36 o 
   2  10   4     1175.90     1211.63     38.16 o 
   3  10   4     6854.29     6751.12    129.48 o 
   4  10   4      702.89      690.36     32.86 o 
   5  10   4     2801.47     2774.52     69.94 o 
   6  10   4     1588.77     1663.27     64.16 o 
   7  10   4     6377.38     5965.01    149.13 o 
   8  10   4     2598.54     2565.01    100.89 o 
   9  10   4     3666.82     3681.36    123.75 o 
  10  10   4      385.93      392.11     51.49 o 
  11  10   4     1871.32     1843.90     93.98 o 
  12  10   4      764.86      790.85     66.53 o 
  13  10   4      780.50      716.51     66.52 o 
  14  10   4      131.85      102.63     39.24 o 
  15  10   4       25.65       14.05     41.52 o 
  16  10   4      270.63      144.92     47.16 o 
  17  10   4      499.12      449.74     64.48 o 
  18  10   4      197.17      195.20     52.29 o 
  19  10   4      362.90      395.93     88.14 o 
   1  11   4     5051.31     4921.43     95.25 o 
   2  11   4      938.92      996.38     37.00 o 
   3  11   4     3879.47     3823.68     84.22 o 
   4  11   4      632.07      647.33     38.46 o 
   5  11   4      866.23      787.06     42.45 o 
   6  11   4      584.36      549.13     44.00 o 
   7  11   4     1488.77     1405.39     76.37 o 
   8  11   4      140.32       95.61     35.97 o 
   9  11   4     1877.39     1956.00     92.57 o 
  10  11   4      180.00      127.16     34.13 o 
  11  11   4     2085.15     2148.57    103.53 o 
  12  11   4      239.66      239.59     46.62 o 
  13  11   4     2854.75     3043.10    182.96 o 
  14  11   4      113.18      104.30     41.58 o 
  15  11   4     1499.72     1562.86    100.71 o 
  16  11   4      200.77      233.44     63.61 o 
  17  11   4      949.95      974.73    136.98 o 
  18  11   4        0.49       38.59     70.04 o 
   0  12   4      869.89      800.58     57.79 o 
   1  12   4      630.89      602.00     37.63 o 
   2  12   4     1390.27     1454.44     52.61 o 
   3  12   4     1166.90     1185.86     49.17 o 
   4  12   4       55.47       69.13     21.98 o 
   5  12   4     4367.90     4510.42     93.57 o 
   6  12   4       45.69       42.76     27.37 o 
   7  12   4      463.83      460.99     44.23 o 
   8  12   4      796.36      775.28     62.53 o 
   9  12   4     1130.06     1047.11     83.38 o 
  10  12   4      619.98      579.84     62.83 o 
  11  12   4       87.59      127.75     86.24 o 
  12  12   4        3.98      -29.10     36.97 o 
  13  12   4      465.35      429.69     59.45 o 
  14  12   4      366.03      346.42     56.94 o 
  15  12   4       61.43       63.72     45.72 o 
  16  12   4       70.97       99.16     48.49 o 
  17  12   4       68.14      112.62     52.88 o 
   1  13   4      390.24      385.04     32.89 o 
   2  13   4        7.14      -14.27     24.07 o 
   3  13   4       53.70       30.19     26.55 o 
   4  13   4      850.61      817.60     52.07 o 
   5  13   4      774.19      786.82     46.06 o 
   6  13   4     1734.35     1662.00     62.54 o 
   7  13   4      766.88      821.40     54.47 o 
   8  13   4     1638.44     1671.96     90.09 o 
   9  13   4      699.93      700.77     64.78 o 
  10  13   4     1488.61     1442.56     86.89 o 
  11  13   4       47.09       50.35     40.97 o 
  12  13   4      320.58      312.29     63.84 o 
  13  13   4      296.27      303.56     65.27 o 
  14  13   4      161.29      147.05    154.37 o 
  15  13   4       85.85      147.60     51.85 o 
  16  13   4      220.30      328.13    120.30 o 
   0  14   4     4323.11     4458.78    133.97 o 
   1  14   4      224.61      216.85     34.51 o 
   2  14   4      279.36      317.17     39.62 o 
   3  14   4     1760.52     1691.46     72.24 o 
   4  14   4      160.68      152.69     33.83 o 
   5  14   4       26.30       28.64     31.84 o 
   6  14   4      646.95      630.64     91.96 o 
   7  14   4      825.57      781.91     56.25 o 
   8  14   4      433.91      335.67     43.90 o 
   9  14   4      274.41      265.94     49.17 o 
  10  14   4      335.96      348.15     53.29 o 
  11  14   4      651.91      691.71     73.70 o 
  12  14   4      468.72      465.10    120.78 o 
  13  14   4       69.27       20.84     44.98 o 
  14  14   4      740.16      903.48    176.29 o 
  15  14   4      188.10      252.47     58.26 o 
   1  15   4     1975.49     2042.60    101.07 o 
   2  15   4       54.10       28.65     31.24 o 
   3  15   4      948.53     1002.32     60.84 o 
   4  15   4     1316.64     1290.36     68.13 o 
   5  15   4     1139.63     1195.35     85.22 o 
   6  15   4      987.37      992.24     79.00 o 
   7  15   4      114.59       83.35     42.54 o 
   8  15   4      610.58      553.15     78.85 o 
   9  15   4      117.93      101.71     45.18 o 
  10  15   4      343.18      371.37    106.01 o 
  11  15   4      279.46      318.42     89.10 o 
  12  15   4       60.96       55.91     56.46 o 
  13  15   4      239.48      160.14     51.04 o 
  14  15   4       11.15       27.82     50.81 o 
  15  15   4      260.93      227.27     84.81 o 
   0  16   4     1635.77     1514.64    130.07 o 
   1  16   4      224.03      150.83     46.12 o 
   2  16   4      436.66      471.37     56.07 o 
   3  16   4      469.35      468.22     48.53 o 
   4  16   4      438.18      569.11     67.04 o 
   5  16   4     1152.49     1273.91     87.93 o 
   6  16   4      250.87      342.40    100.06 o 
   7  16   4     1050.81     1002.06     84.51 o 
   8  16   4      204.81      214.10     52.81 o 
   9  16   4     1101.71     1077.74    123.88 o 
  10  16   4     1337.04     1274.51    134.36 o 
  11  16   4      381.78      362.10     83.86 o 
  12  16   4      300.40      208.50     55.74 o 
  13  16   4      335.45      428.81    104.34 o 
  14  16   4      402.35      393.07     93.38 o 
   1  17   4     1728.16     1661.77     99.04 o 
   2  17   4      506.55      533.62     64.85 o 
   3  17   4      687.95      709.91     99.10 o 
   4  17   4      410.46      487.41     92.43 o 
   5  17   4      109.60       80.96     99.58 o 
   6  17   4      594.57      535.49     71.08 o 
   7  17   4       30.84       69.80     47.50 o 
   8  17   4      514.62      644.88     81.14 o 
   9  17   4       15.26       51.93     69.09 o 
  10  17   4      427.69      407.37     99.10 o 
  11  17   4      137.52      101.01     77.19 o 
   0  18   4      390.59      238.70     79.09 o 
   1  18   4       36.81       68.85     51.00 o 
   2  18   4      131.94      121.97     72.42 o 
   3  18   4      332.30      313.03     75.76 o 
   4  18   4      307.14      226.79     71.47 o 
   5  18   4       31.98       13.82     70.04 o 
   6  18   4       28.50       73.50     51.52 o 
   7  18   4      101.18      166.18     54.18 o 
   8  18   4        9.24       97.20     58.43 o 
   9  18   4      339.81      267.77     88.14 o 
   1  19   4      373.09      290.16     86.24 o 
   2  19   4       17.83      -76.71     76.71 o 
   3  19   4      376.96      500.28    101.48 o 
   4  19   4      359.95      512.19     94.34 o 
   5  19   4      214.75      226.79     89.10 o 
   6  19   4       61.19       94.81     80.52 o 
   7  19   4      214.79      226.32     80.52 o 
   8  19   4      142.53       41.47     60.95 o 
   2  20   4      395.29      354.48     97.20 o 
   3  20   4      100.89       97.20     85.29 o 
   4  20   4      607.13      597.95    109.11 o 
   5  20   4       78.84      158.66     93.38 o 
   6  20   4       63.66       78.14     84.33 o 
   2   0   5     3604.72     3800.40     84.43 o 
   4   0   5    13304.85    13097.42    163.12 o 
   6   0   5    29672.40    30057.06    279.68 o 
   8   0   5     4369.72     4041.91    123.16 o 
  10   0   5     2870.47     3072.77     91.55 o 
  12   0   5     2737.74     2746.75    148.18 o 
  14   0   5       56.40       90.53     51.93 o 
  16   0   5      794.93      671.80     96.24 o 
  18   0   5     1141.91     1214.00    125.31 o 
  20   0   5      412.97      576.03    110.54 o 
   0   1   5     8504.18     8367.19    128.59 o 
   1   1   5     1412.00     1666.49    136.74 o 
   2   1   5      846.40     1100.62     99.50 o 
   3   1   5     1482.06     1607.49     40.85 o 
   4   1   5     5042.73     5132.75     70.57 o 
   5   1   5     9480.25     9723.00    132.18 o 
   6   1   5     1215.22     1192.35     37.22 o 
   7   1   5     5059.31     5157.80     75.24 o 
   8   1   5     2963.43     2878.83     58.49 o 
   9   1   5     1292.86     1257.84     41.39 o 
  10   1   5     1670.06     1548.10     47.04 o 
  11   1   5      452.80      428.74     75.00 o 
  12   1   5     3072.11     3094.35     88.67 o 
  13   1   5      317.56      297.79     42.95 o 
  14   1   5     5422.68     5547.37    156.28 o 
  15   1   5      136.26      128.31     38.35 o 
  16   1   5     1876.80     1936.72    100.69 o 
  17   1   5      252.20      206.24     46.66 o 
  18   1   5     1435.28     1517.77     95.68 o 
  19   1   5      108.99      103.64     49.52 o 
  20   1   5      247.85      249.33     57.92 o 
  21   1   5      108.57      126.95     60.44 o 
   1   2   5     8879.63     9346.27     97.46 o 
   2   2   5      803.63      863.32     30.99 o 
   3   2   5     1900.77     1875.94     57.87 o 
   4   2   5     6352.61     6633.72     99.08 o 
   5   2   5     7555.44     7857.23    182.52 o 
   6   2   5     2976.73     2892.22     53.86 o 
   7   2   5     2235.73     2438.13     51.95 o 
   8   2   5     2016.84     1966.04     47.90 o 
   9   2   5     1054.93     1031.74     38.27 o 
  10   2   5     2656.31     2520.43     72.88 o 
  11   2   5      431.60      419.45     36.34 o 
  12   2   5      450.73      445.33     37.88 o 
  13   2   5     2593.01     2575.24     93.44 o 
  14   2   5      595.66      542.60     57.99 o 
  15   2   5      815.87      821.36     65.78 o 
  16   2   5      278.31      229.72     78.14 o 
  17   2   5      755.09      805.82     74.80 o 
  18   2   5      187.67      179.61     48.00 o 
  19   2   5      264.70      280.14     54.61 o 
  20   2   5      372.36      335.21     64.17 o 
  21   2   5      293.21      259.55    107.20 o 
   0   3   5     6500.63     6258.73    160.33 o 
   1   3   5     3559.23     3920.98     56.94 o 
   2   3   5     6305.64     6500.34     81.09 o 
   3   3   5     5569.59     5737.04     92.59 o 
   4   3   5     3683.02     3647.76     74.68 o 
   5   3   5    15384.33    15277.40    160.34 o 
   6   3   5     1713.61     1662.33     41.43 o 
   7   3   5      498.87      449.79     25.86 o 
   8   3   5       29.07       60.69     14.36 o 
   9   3   5     2769.88     2717.58     73.73 o 
  10   3   5      969.76      896.21     45.81 o 
  11   3   5     1997.50     1979.41     82.82 o 
  12   3   5     1200.19     1166.28     61.75 o 
  13   3   5      467.94      432.30     41.57 o 
  14   3   5      844.45      793.23     56.73 o 
  15   3   5     1047.05     1059.85     74.74 o 
  16   3   5      222.39      223.38     46.40 o 
  17   3   5      670.64      830.00     83.38 o 
  18   3   5      220.00      282.20     53.22 o 
  19   3   5      265.32      225.91     87.91 o 
  20   3   5      162.44      109.11     72.42 o 
   1   4   5    20616.12    21674.00    142.16 o 
   2   4   5     7303.82     7600.99     89.30 o 
   3   4   5       28.52       65.12     22.05 o 
   4   4   5    13283.07    13342.65    213.36 o 
   5   4   5     3118.76     3284.05    110.65 o 
   6   4   5     4893.64     4642.43     90.89 o 
   7   4   5      118.88      114.40     20.99 o 
   8   4   5     2843.75     2656.39     83.93 o 
   9   4   5      652.14      641.68     40.18 o 
  10   4   5     2865.54     2759.91     77.84 o 
  11   4   5     2365.23     2290.28     74.05 o 
  12   4   5     1940.29     1948.56     70.46 o 
  13   4   5     2976.13     2989.13    100.14 o 
  14   4   5       47.83       35.97     24.28 o 
  15   4   5     1078.41     1036.28     59.00 o 
  16   4   5       45.61       43.02     61.22 o 
  17   4   5       96.38      107.97     54.08 o 
  18   4   5      347.88      226.61     50.17 o 
  19   4   5       46.69       85.76     66.23 o 
  20   4   5      108.02       98.63     75.76 o 
   0   5   5    13828.02    13653.52    265.15 o 
   1   5   5     1960.83     1946.35     45.47 o 
   2   5   5    10107.33    10589.83     97.37 o 
   3   5   5     5796.42     6031.05     98.77 o 
   4   5   5    16416.71    16366.17    207.54 o 
   5   5   5     4293.76     4247.64     86.99 o 
   6   5   5      855.46      830.75     42.16 o 
   7   5   5     3263.18     3057.50     84.76 o 
   8   5   5     2682.07     2850.62     76.39 o 
   9   5   5     4667.01     4380.75     96.97 o 
  10   5   5      399.40      343.06     32.99 o 
  11   5   5      696.54      729.33     44.36 o 
  12   5   5       93.60       80.24     25.22 o 
  13   5   5       33.54       44.52     26.56 o 
  14   5   5     2751.07     2716.33     88.47 o 
  15   5   5      315.11      364.30     52.38 o 
  16   5   5      405.95      409.27     53.79 o 
  17   5   5      507.54      393.55     80.04 o 
  18   5   5      460.21      722.78    106.25 o 
  19   5   5       79.37       56.70     68.61 o 
  20   5   5       27.66       26.20     70.04 o 
   1   6   5     9488.37     9868.61    104.01 o 
   2   6   5     1057.76     1051.73     28.55 o 
   3   6   5     3045.00     3127.15     53.56 o 
   4   6   5     8469.95     8707.55    213.62 o 
   5   6   5     2395.61     2291.50     64.51 o 
   6   6   5     3877.95     3696.00     94.71 o 
   7   6   5     1688.39     1736.92     61.01 o 
   8   6   5     1941.34     1929.24     87.28 o 
   9   6   5      588.56      622.44     40.41 o 
  10   6   5     2047.26     2004.51     69.45 o 
  11   6   5     1720.12     1748.61     66.59 o 
  12   6   5       32.34       45.92     22.87 o 
  13   6   5     2336.30     2226.77     78.30 o 
  14   6   5        8.59      -21.02     24.74 o 
  15   6   5     1843.01     2014.15    100.78 o 
  16   6   5      974.13     1032.04     77.84 o 
  17   6   5      609.09      615.37     74.80 o 
  18   6   5      205.73      196.78     71.94 o 
  19   6   5       68.74      107.20     69.56 o 
   0   7   5    11586.88    11037.23    251.83 o 
   1   7   5      598.24      687.11     26.41 o 
   2   7   5     2857.57     2885.47     61.18 o 
   3   7   5     1724.57     1634.91     36.86 o 
   4   7   5     3226.07     3091.00     53.98 o 
   5   7   5     2322.25     2181.50     91.90 o 
   6   7   5      767.90      686.61     40.29 o 
   7   7   5     2967.71     2800.44     95.98 o 
   8   7   5       39.65       47.89     21.60 o 
   9   7   5     6885.03     6770.61    144.37 o 
  10   7   5      323.66      308.09     35.22 o 
  11   7   5     4498.25     4441.54    131.40 o 
  12   7   5      961.45      937.83     53.28 o 
  13   7   5      226.26      200.95     33.56 o 
  14   7   5     2386.57     2492.80    153.42 o 
  15   7   5      553.49      544.43     79.33 o 
  16   7   5      459.62      496.74     60.65 o 
  17   7   5       91.07       99.90     43.24 o 
  18   7   5       15.48       32.02     47.69 o 
  19   7   5       42.65       70.52     78.14 o 
   1   8   5     2720.65     2737.65     43.63 o 
   2   8   5      555.09      600.80     24.54 o 
   3   8   5      284.86      369.33     25.91 o 
   4   8   5     1691.64     1551.68     58.94 o 
   5   8   5     2103.22     2026.86     74.22 o 
   6   8   5     3922.78     3891.66     90.17 o 
   7   8   5     2082.92     2012.58     67.01 o 
   8   8   5     1728.66     1673.06     62.95 o 
   9   8   5      693.28      737.65     45.16 o 
  10   8   5     1097.11     1068.17     55.15 o 
  11   8   5      538.74      500.46     83.73 o 
  12   8   5      491.40      569.80     59.79 o 
  13   8   5       99.64      118.40     34.36 o 
  14   8   5      172.84      124.70     38.46 o 
  15   8   5       16.37       11.67     37.40 o 
  16   8   5      524.24      525.65     66.48 o 
  17   8   5       70.24       91.57     50.74 o 
  18   8   5       72.70      135.64     50.64 o 
   0   9   5     1611.08     1707.33     52.20 o 
   1   9   5     3031.47     3067.03     50.61 o 
   2   9   5     2638.82     2572.25     64.88 o 
   3   9   5     1342.26     1383.80     48.90 o 
   4   9   5     4310.53     4318.42     97.71 o 
   5   9   5     1874.19     1835.62     77.65 o 
   6   9   5      522.49      521.27     39.72 o 
   7   9   5      614.93      596.83     42.01 o 
   8   9   5      757.49      724.74     45.60 o 
   9   9   5     4160.21     3885.06     97.20 o 
  10   9   5      709.66      751.43     58.44 o 
  11   9   5      320.04      267.45     69.09 o 
  12   9   5      117.08      146.07     38.23 o 
  13   9   5      364.95      433.54     58.28 o 
  14   9   5      561.06      506.57     86.24 o 
  15   9   5      372.74      359.52     53.85 o 
  16   9   5      903.48      942.93     82.81 o 
  17   9   5      310.04      235.87     53.72 o 
  18   9   5      277.56      329.41     60.42 o 
  19   9   5      413.94      312.08     83.86 o 
   1  10   5     7019.98     6833.07    112.56 o 
   2  10   5      188.06      220.05     23.45 o 
   3  10   5     3771.26     3599.98     75.75 o 
   4  10   5     1655.81     1660.66     54.78 o 
   5  10   5     2202.03     2164.19    103.01 o 
   6  10   5     1108.24     1066.26     65.93 o 
   7  10   5     2129.38     2022.19     70.91 o 
   8  10   5      320.43      240.53     55.03 o 
   9  10   5       71.73       41.52     31.12 o 
  10  10   5      805.79      770.61     66.84 o 
  11  10   5     1458.73     1366.31     81.85 o 
  12  10   5      300.25      238.25     43.44 o 
  13  10   5     1192.37     1211.22     81.40 o 
  14  10   5       18.09       27.81     35.18 o 
  15  10   5      778.71      843.03     82.35 o 
  16  10   5        4.03       17.76     41.94 o 
  17  10   5       86.52      147.36     80.76 o 
  18  10   5       26.69       50.03     71.47 o 
   0  11   5     1557.43     1476.36     71.12 o 
   1  11   5      699.56      618.23     43.99 o 
   2  11   5     1748.69     1781.90     54.35 o 
   3  11   5      905.93      879.34     41.44 o 
   4  11   5      412.38      380.11     42.09 o 
   5  11   5     2676.87     2603.13     83.02 o 
   6  11   5      179.79      172.66     35.64 o 
   7  11   5     3527.39     3433.63    119.33 o 
   8  11   5      647.54      634.82     63.29 o 
   9  11   5     2751.26     2723.01    112.23 o 
  10  11   5      374.76      419.46     53.69 o 
  11  11   5      985.37      920.72     71.42 o 
  12  11   5      145.57      155.83     40.42 o 
  13  11   5      791.52      757.30     74.37 o 
  14  11   5      263.48      238.79     47.08 o 
  15  11   5       75.21      120.07    107.68 o 
  16  11   5      113.81      141.03     45.82 o 
  17  11   5      326.12      386.23     69.74 o 
  18  11   5      115.91      174.38     76.71 o 
   1  12   5     2829.67     2832.08     84.25 o 
   2  12   5      415.40      375.68     54.97 o 
   3  12   5     3370.19     3253.53     91.06 o 
   4  12   5      226.51      263.09     29.33 o 
   5  12   5      517.08      647.02     43.04 o 
   6  12   5      136.43      127.38     36.21 o 
   7  12   5       27.85      -15.79     37.88 o 
   8  12   5     1237.88     1136.44     76.01 o 
   9  12   5      301.38      284.96     69.56 o 
  10  12   5     1558.64     1501.10     89.09 o 
  11  12   5      498.84      409.31    135.79 o 
  12  12   5      171.45      169.73     44.07 o 
  13  12   5      178.72       74.25     39.95 o 
  14  12   5      470.09      415.45     59.68 o 
  15  12   5      270.78      285.60     54.07 o 
  16  12   5      400.26      412.55    117.68 o 
  17  12   5       12.59      140.08     79.57 o 
   0  13   5     4146.86     3963.61    191.06 o 
   1  13   5      790.05      882.10     70.74 o 
   2  13   5     1611.26     1601.54     67.57 o 
   3  13   5      180.47      206.70     47.60 o 
   4  13   5      206.37      198.60     35.64 o 
   5  13   5      179.55      177.82     33.96 o 
   6  13   5      526.68      537.01     57.54 o 
   7  13   5      871.79      903.59     69.32 o 
   8  13   5       22.85       25.58     33.90 o 
   9  13   5      352.03      353.47     51.87 o 
  10  13   5     1483.23     1576.09     93.39 o 
  11  13   5      451.59      421.31    108.87 o 
  12  13   5      827.66      754.43     85.52 o 
  13  13   5       61.24       57.78     42.01 o 
  14  13   5      199.49      135.98     53.84 o 
  15  13   5       50.19       51.23     48.36 o 
  16  13   5      137.96      170.57     78.61 o 
   1  14   5     1387.14     1403.75     85.06 o 
   2  14   5      140.12      169.02     40.05 o 
   3  14   5      372.02      378.23     42.24 o 
   4  14   5      727.65      754.94     55.09 o 
   5  14   5       41.76       27.66     31.41 o 
   6  14   5     1917.52     1817.96     96.50 o 
   7  14   5       85.03      110.06     62.42 o 
   8  14   5     1216.52     1196.49     83.43 o 
   9  14   5      261.63      260.56     51.61 o 
  10  14   5       96.08       73.66     40.16 o 
  11  14   5      550.67      603.72     66.87 o 
  12  14   5      344.87      319.78     58.87 o 
  13  14   5      283.41      326.16     59.34 o 
  14  14   5        9.34       28.89     52.63 o 
  15  14   5      353.38      421.18     91.96 o 
   0  15   5     1434.35     1424.59    125.78 o 
   1  15   5      550.78      595.25     68.56 o 
   2  15   5     1966.40     1974.87    101.57 o 
   3  15   5      649.94      616.14     66.37 o 
   4  15   5      166.18      111.77     35.10 o 
   5  15   5     1211.70     1200.85     70.10 o 
   6  15   5      309.24      268.56     51.34 o 
   7  15   5      706.62      539.34     89.57 o 
   8  15   5      788.57      600.81    105.30 o 
   9  15   5     1170.42     1211.62    135.79 o 
  10  15   5      168.72      153.49     49.35 o 
  11  15   5      261.60      219.51     55.98 o 
  12  15   5      523.74      607.39     81.47 o 
  13  15   5      141.51      227.28     54.65 o 
  14  15   5       65.26       82.43     70.52 o 
   1  16   5      748.01      837.19     76.30 o 
   2  16   5      620.34      565.11     65.86 o 
   3  16   5      789.06      769.97     74.46 o 
   4  16   5      327.41      383.49     64.80 o 
   5  16   5      270.65      219.17     62.42 o 
   6  16   5      709.89      747.79    115.54 o 
   7  16   5       38.03        2.38     61.94 o 
   8  16   5      570.13      666.08    113.87 o 
   9  16   5      106.75      157.23     79.09 o 
  10  16   5      294.82      332.09     87.19 o 
  11  16   5     1034.94     1145.39    133.41 o 
  12  16   5       50.96      109.58     74.33 o 
  13  16   5      373.27      390.21     90.05 o 
   0  17   5      624.89      496.46     91.48 o 
   1  17   5      293.81      169.18     51.69 o 
   2  17   5     1429.47     1501.42     97.36 o 
   3  17   5       42.46       28.75     46.25 o 
   4  17   5      151.78      177.72     69.56 o 
   5  17   5       96.53       66.70     65.75 o 
   6  17   5      434.26      486.46     87.67 o 
   7  17   5      881.34      862.86    116.73 o 
   8  17   5      118.49      123.88     81.47 o 
   9  17   5      171.48      108.63     81.47 o 
  10  17   5        9.59      -19.53     73.37 o 
   1  18   5      313.22      334.26     58.19 o 
   2  18   5      109.15       60.78     52.77 o 
   3  18   5      486.55      540.30    100.53 o 
   4  18   5      221.08      172.00     70.99 o 
   5  18   5       76.91       70.04     73.37 o 
   6  18   5      252.99      286.82     82.43 o 
   7  18   5       58.32      168.66     80.04 o 
   8  18   5      256.00      205.83     84.81 o 
   9  18   5       26.13       40.50     78.61 o 
   0  19   5       20.81       33.35     85.76 o 
   1  19   5       48.46      -69.09     80.52 o 
   2  19   5      141.26      153.89     91.00 o 
   3  19   5      139.71       40.97     79.09 o 
   4  19   5       94.42      198.20     84.81 o 
   5  19   5      147.78       -3.34     76.71 o 
   6  19   5       69.93       31.45     84.81 o 
   7  19   5      224.42      151.04     81.47 o 
   1  20   5      291.13      484.08    117.21 o 
   2  20   5      218.20      118.64     96.24 o 
   3  20   5      456.41      288.73     99.10 o 
   4  20   5       89.51      136.74     96.24 o 
   5  20   5      355.34      276.34    106.73 o 
   0   0   6    10228.17    10479.10    227.74 o 
   2   0   6    28639.88    28802.53    394.50 o 
   4   0   6    10121.02    10553.70    156.21 o 
   6   0   6     3875.18     3776.80    143.89 o 
   8   0   6     1998.71     2128.57     75.46 o 
  10   0   6       35.71       36.21     44.55 o 
  12   0   6     1869.18     2002.05    130.07 o 
  14   0   6      806.48      695.62     94.81 o 
  16   0   6     2107.32     2195.02    153.89 o 
  18   0   6      550.15      641.78    105.30 o 
  20   0   6      249.12       55.27     80.04 o 
   1   1   6      546.59      649.93     28.47 o 
   2   1   6     2655.84     2548.64     70.95 o 
   3   1   6     1570.12     1536.39     50.05 o 
   4   1   6     4995.33     5070.08     76.07 o 
   5   1   6      495.05      457.42     27.47 o 
   6   1   6     8819.58     8796.85    128.81 o 
   7   1   6      521.86      551.54     30.37 o 
   8   1   6     1207.75     1105.63     41.38 o 
   9   1   6      481.30      489.42     31.60 o 
  10   1   6      801.93      876.26     47.45 o 
  11   1   6     1318.69     1307.41     57.56 o 
  12   1   6     1123.88     1151.48     55.30 o 
  13   1   6      226.09      277.24     81.71 o 
  14   1   6      102.96      115.41     37.20 o 
  15   1   6      687.74      803.55     71.63 o 
  16   1   6      299.70      262.69     51.93 o 
  17   1   6      744.06      734.72     72.43 o 
  18   1   6      466.31      444.60     88.38 o 
  19   1   6      214.18      195.05     53.06 o 
  20   1   6      676.13      720.94     81.92 o 
  21   1   6        8.89       40.97     83.86 o 
   0   2   6     9969.03    10920.23    246.41 o 
   1   2   6     1148.49     1412.09     42.47 o 
   2   2   6     4864.42     4663.64     79.60 o 
   3   2   6     3950.77     3894.07     80.35 o 
   4   2   6     1832.17     1877.10     66.45 o 
   5   2   6     8740.22     8777.04    101.69 o 
   6   2   6     3506.51     3626.19    115.46 o 
   7   2   6    15263.81    14851.88    176.36 o 
   8   2   6      633.68      590.35     32.03 o 
   9   2   6     2024.94     1948.98     65.12 o 
  10   2   6      860.31      859.05     47.30 o 
  11   2   6      608.00      670.89     44.03 o 
  12   2   6      612.45      602.41     44.75 o 
  13   2   6     1061.44     1064.87     56.90 o 
  14   2   6      196.97      204.24     42.25 o 
  15   2   6      660.23      709.19     68.85 o 
  16   2   6       78.46       31.20     42.17 o 
  17   2   6      357.37      360.85     55.93 o 
  18   2   6       13.55       16.07     43.76 o 
  19   2   6       61.05      130.43     74.33 o 
  20   2   6       75.68      105.10     55.05 o 
   1   3   6     6988.06     7078.93     92.31 o 
   2   3   6     1597.33     1575.83     44.57 o 
   3   3   6    19255.10    19235.94    279.15 o 
   4   3   6     6627.97     6885.76    111.14 o 
   5   3   6     6656.16     6687.76    132.45 o 
   6   3   6     1986.34     2005.69     61.89 o 
   7   3   6      498.81      550.25     30.47 o 
   8   3   6     1123.25     1045.68     48.74 o 
   9   3   6      200.95      225.86     28.52 o 
  10   3   6     1142.70     1105.33     54.12 o 
  11   3   6     3381.27     3314.79     90.96 o 
  12   3   6       36.24       47.81     23.26 o 
  13   3   6      816.99      811.22     51.62 o 
  14   3   6       74.69      127.42     39.78 o 
  15   3   6     2345.27     2533.43    112.84 o 
  16   3   6      187.48      176.59     40.73 o 
  17   3   6      348.91      226.00     47.41 o 
  18   3   6       33.81      -49.69     86.71 o 
  19   3   6      286.78      241.48     80.52 o 
  20   3   6       67.49      -50.18     50.18 o 
   0   4   6     4622.46     4739.36    106.66 o 
   1   4   6      289.37      238.17     19.53 o 
   2   4   6     1717.73     1687.13     46.31 o 
   3   4   6     1665.75     1668.12     55.20 o 
   4   4   6     1260.82     1207.18     48.77 o 
   5   4   6     2569.86     2450.87     68.87 o 
   6   4   6      127.37      148.65     21.69 o 
   7   4   6    12869.91    12677.35    164.92 o 
   8   4   6      568.18      553.19     39.32 o 
   9   4   6      291.66      229.45     43.41 o 
  10   4   6     1652.49     1559.22     62.29 o 
  11   4   6     3238.56     3223.58     90.89 o 
  12   4   6     1796.86     1875.21    102.28 o 
  13   4   6      848.52      806.79     52.49 o 
  14   4   6     3635.07     3540.62    142.94 o 
  15   4   6      500.61      510.98     62.65 o 
  16   4   6     1622.11     1644.00     95.34 o 
  17   4   6      841.45      849.54     81.43 o 
  18   4   6      674.82      721.37    131.98 o 
  19   4   6      324.37      511.23    104.82 o 
  20   4   6      161.64      199.16     83.38 o 
   1   5   6    13750.81    14687.31    137.01 o 
   2   5   6     2917.15     2846.70     88.04 o 
   3   5   6     4765.00     4573.24     92.07 o 
   4   5   6     2295.29     2108.62     66.41 o 
   5   5   6     2271.36     2237.50     66.15 o 
   6   5   6    11369.21    10791.56    193.63 o 
   7   5   6      375.11      390.55     34.71 o 
   8   5   6     5208.69     5211.48    108.56 o 
   9   5   6        7.75       22.28     20.57 o 
  10   5   6     1340.98     1412.60     60.75 o 
  11   5   6       78.06       69.17     24.70 o 
  12   5   6     2336.67     2267.63     79.41 o 
  13   5   6     1160.75     1171.40     60.87 o 
  14   5   6     1492.73     1421.91     67.63 o 
  15   5   6      679.97      751.08     55.97 o 
  16   5   6      613.06      544.90     62.88 o 
  17   5   6      255.71      287.43    170.57 o 
  18   5   6       39.24       65.27     66.70 o 
  19   5   6      123.87      143.41     77.66 o 
   0   6   6     1125.98     1438.17     80.52 o 
   1   6   6      297.43      308.98     28.13 o 
   2   6   6     8288.10     8453.44    103.77 o 
   3   6   6     2752.94     2716.66     81.45 o 
   4   6   6      460.32      443.74     34.76 o 
   5   6   6     2416.71     2272.90     67.84 o 
   6   6   6      801.69      788.85     56.75 o 
   7   6   6     3605.55     3393.80     87.52 o 
   8   6   6     3474.52     3525.75    101.30 o 
   9   6   6     2476.21     2289.20     74.96 o 
  10   6   6      950.87      916.24     50.77 o 
  11   6   6      680.03      707.37     48.42 o 
  12   6   6     3056.31     3165.29     95.28 o 
  13   6   6      646.84      683.15     51.71 o 
  14   6   6     1833.56     1765.61     74.73 o 
  15   6   6      543.35      548.96     64.22 o 
  16   6   6     2709.89     2638.81    120.10 o 
  17   6   6      406.25      336.38     75.76 o 
  18   6   6       74.74       58.60     64.80 o 
  19   6   6      161.20      202.02     83.86 o 
   1   7   6     4929.08     4675.31     85.20 o 
   2   7   6     2054.75     2101.50     53.63 o 
   3   7   6     7031.86     6885.12     94.92 o 
   4   7   6     3748.73     3757.04     87.60 o 
   5   7   6     2974.58     3054.93     80.48 o 
   6   7   6     5932.67     5566.80    111.54 o 
   7   7   6      540.05      556.69     46.76 o 
   8   7   6     1294.64     1289.25     58.01 o 
   9   7   6     1048.33     1039.00     55.02 o 
  10   7   6     1529.46     1453.27     63.71 o 
  11   7   6      212.65      209.44     31.49 o 
  12   7   6      341.98      341.74     38.98 o 
  13   7   6      159.05      171.03     33.81 o 
  14   7   6       34.38       13.74     34.50 o 
  15   7   6      792.62      947.03    110.06 o 
  16   7   6      329.25      404.57     57.66 o 
  17   7   6      394.72      363.97     57.76 o 
  18   7   6      215.69      355.91     87.19 o 
   0   8   6    11774.99    11561.62    404.51 o 
   1   8   6      475.41      562.15     38.17 o 
   2   8   6     5790.81     5821.25    202.25 o 
   3   8   6     1294.25     1332.27     56.37 o 
   4   8   6     3286.22     3312.74    103.93 o 
   5   8   6      249.38      278.22     31.53 o 
   6   8   6      415.71      451.55     38.92 o 
   7   8   6     4801.17     4648.00    120.90 o 
   8   8   6      854.03      838.82     49.10 o 
   9   8   6      169.83      156.28     27.68 o 
  10   8   6      671.18      728.34     51.17 o 
  11   8   6     2352.03     2401.24    116.21 o 
  12   8   6      892.98      920.78     62.83 o 
  13   8   6      115.04       93.97     35.67 o 
  14   8   6     1561.84     1406.06     88.26 o 
  15   8   6       32.72       11.83     38.73 o 
  16   8   6      387.24      385.01     59.68 o 
  17   8   6       60.96       42.08     46.15 o 
  18   8   6      200.49      105.77     71.47 o 
   1   9   6      135.25      120.40     24.00 o 
   2   9   6      951.56      888.73     48.00 o 
   3   9   6       71.24       63.62     22.06 o 
   4   9   6     1734.34     1656.41     65.42 o 
   5   9   6     1215.66     1233.88     74.33 o 
   6   9   6     1667.04     1607.22     63.25 o 
   7   9   6     1052.39     1056.24     53.38 o 
   8   9   6     2230.83     2078.68     74.31 o 
   9   9   6     1487.16     1407.51     68.52 o 
  10   9   6      627.33      685.83     50.70 o 
  11   9   6     2291.76     2234.25    104.72 o 
  12   9   6      267.29      314.99     50.47 o 
  13   9   6      584.10      688.66    170.81 o 
  14   9   6        0.40       20.15     37.90 o 
  15   9   6     1237.41     1256.34     88.87 o 
  16   9   6       79.87       36.52     50.46 o 
  17   9   6      374.36      519.38     73.02 o 
  18   9   6      459.14      422.61     96.24 o 
   0  10   6     1155.20      992.45     99.10 o 
   1  10   6      836.20      847.61     39.06 o 
   2  10   6     1564.00     1584.85     61.50 o 
   3  10   6     2601.22     2560.99     79.03 o 
   4  10   6     1953.38     1973.18     72.52 o 
   5  10   6     1287.28     1344.89     73.33 o 
   6  10   6      269.81      258.52     59.32 o 
   7  10   6     4451.47     4331.74    105.82 o 
   8  10   6     2297.10     2163.03     77.29 o 
   9  10   6     1559.71     1545.02    115.06 o 
  10  10   6      544.67      491.27     58.18 o 
  11  10   6     2075.95     2141.55    173.91 o 
  12  10   6        0.46       38.97     36.51 o 
  13  10   6      668.38      830.87     77.45 o 
  14  10   6      266.64      367.42    118.64 o 
  15  10   6       44.99      125.33     54.79 o 
  16  10   6       65.19       59.62     48.58 o 
  17  10   6      413.32      400.51    113.16 o 
  18  10   6      161.29       34.30     78.61 o 
   1  11   6      933.98      833.07     66.23 o 
   2  11   6     1357.69     1305.85     58.61 o 
   3  11   6     1201.09     1211.86     57.19 o 
   4  11   6      216.10      154.93     31.85 o 
   5  11   6      179.45      163.05     35.15 o 
   6  11   6       10.23       13.87     60.51 o 
   7  11   6      163.22      235.77     41.11 o 
   8  11   6      124.91      121.51     34.05 o 
   9  11   6      999.85      982.27     73.30 o 
  10  11   6      117.23      146.36     40.90 o 
  11  11   6     1029.73     1078.73     78.51 o 
  12  11   6      202.10      243.28     76.23 o 
  13  11   6     3345.99     3548.94    144.36 o 
  14  11   6      131.88      145.07     44.80 o 
  15  11   6      647.46      586.08     73.53 o 
  16  11   6       11.67      -44.07     51.00 o 
  17  11   6      403.77      416.42     95.29 o 
   0  12   6      201.97      212.02     56.70 o 
   1  12   6      305.22      333.73     48.43 o 
   2  12   6     2007.47     1964.59     97.35 o 
   3  12   6      762.28      715.15     50.79 o 
   4  12   6      241.53      270.33     49.74 o 
   5  12   6     1909.26     1935.92     76.92 o 
   6  12   6      626.05      638.06     62.22 o 
   7  12   6      466.35      559.17     73.85 o 
   8  12   6      508.95      543.88     62.25 o 
   9  12   6     2584.87     2672.34    135.07 o 
  10  12   6      981.87      917.00     74.95 o 
  11  12   6      618.98      513.95     63.15 o 
  12  12   6      478.63      513.97     65.80 o 
  13  12   6      321.90      290.16     55.86 o 
  14  12   6      304.36      282.23     56.37 o 
  15  12   6        3.47       39.26     47.81 o 
  16  12   6      249.51      279.57    100.06 o 
   1  13   6      440.77      423.06    105.77 o 
   2  13   6      384.63      331.94     50.70 o 
   3  13   6       75.21       83.11     38.12 o 
   4  13   6     1189.78     1206.10     82.69 o 
   5  13   6     1161.28     1034.47     79.55 o 
   6  13   6     1649.88     1517.03    129.60 o 
   7  13   6      612.39      548.56     59.75 o 
   8  13   6     2061.31     2244.37    106.94 o 
   9  13   6      904.27      830.42     75.28 o 
  10  13   6     1052.31     1265.45    159.85 o 
  11  13   6       33.03       38.54     40.69 o 
  12  13   6      320.76      349.85     62.32 o 
  13  13   6      375.27      317.75     66.47 o 
  14  13   6      178.27      152.74     50.88 o 
  15  13   6       38.84       19.19     50.37 o 
   0  14   6     4912.13     4565.37    219.64 o 
   1  14   6        3.73       53.08     38.60 o 
   2  14   6      714.22      799.77     75.75 o 
   3  14   6      520.00      502.53    105.53 o 
   4  14   6      540.06      529.04     65.20 o 
   5  14   6      169.93      150.66     47.16 o 
   6  14   6        9.19       27.63     52.89 o 
   7  14   6      541.15      603.19     98.15 o 
   8  14   6      375.01      323.51     78.61 o 
   9  14   6      397.79      528.45     66.51 o 
  10  14   6      514.78      565.21    100.53 o 
  11  14   6      279.75      285.21     54.32 o 
  12  14   6      311.18      302.71     65.54 o 
  13  14   6      197.07      265.03     60.76 o 
  14  14   6      782.35      778.62     92.91 o 
  15  14   6       26.40      111.97     74.33 o 
   1  15   6     2958.55     2968.45    127.85 o 
   2  15   6      130.39      132.79     43.46 o 
   3  15   6     2306.23     2388.62    118.88 o 
   4  15   6     1809.25     1909.95    109.94 o 
   5  15   6      996.39      875.04     96.96 o 
   6  15   6      144.46      139.60     57.17 o 
   7  15   6      101.35       82.90     64.80 o 
   8  15   6      322.93      343.05     77.66 o 
   9  15   6      152.67      169.62     69.56 o 
  10  15   6      228.17      200.11     82.90 o 
  11  15   6      104.88      117.43     70.99 o 
  12  15   6       37.00       16.87     48.58 o 
  13  15   6       85.42       97.67     74.80 o 
  14  15   6       71.83      123.88     75.76 o 
   0  16   6     1325.87     1426.50    137.69 o 
   1  16   6       55.03       45.47     44.13 o 
   2  16   6      513.96      559.33     68.87 o 
   3  16   6      106.94       88.46     55.27 o 
   4  16   6      640.89      532.00     75.20 o 
   5  16   6      281.12      242.92     55.00 o 
   6  16   6      105.71      133.88     68.61 o 
   7  16   6      642.07      475.02     89.57 o 
   8  16   6       89.13       57.17     74.80 o 
   9  16   6      415.05      490.75    100.06 o 
  10  16   6      202.92      207.26     77.66 o 
  11  16   6      195.04      130.07     79.09 o 
   1  17   6     1892.34     1881.49    109.60 o 
   2  17   6      164.82      168.28     54.66 o 
   3  17   6      104.00      155.08     59.34 o 
   4  17   6      199.56       48.60     73.37 o 
   5  17   6      193.03      141.51     74.80 o 
   6  17   6      420.94      363.06     88.62 o 
   7  17   6      115.70      113.40     82.43 o 
   8  17   6      351.67      419.28     86.71 o 
   9  17   6      177.22      187.72     83.38 o 
   0  18   6      623.29      583.18    101.48 o 
   1  18   6      129.76      165.87     62.18 o 
   2  18   6      384.51      495.16     73.72 o 
   3  18   6       18.61      -40.02     74.80 o 
   4  18   6      214.98       92.91     79.09 o 
   5  18   6      554.99      626.06    106.25 o 
   6  18   6      130.36       89.10     78.14 o 
   7  18   6       76.71      180.10     87.19 o 
   8  18   6       27.73      104.82     75.28 o 
   1  19   6      360.74      293.94     65.66 o 
   2  19   6       82.79      227.74     89.10 o 
   3  19   6      323.78      374.49    101.96 o 
   4  19   6      114.59      209.64     90.53 o 
   5  19   6      497.12      548.87    114.35 o 
   6  19   6        0.58      -37.16     85.29 o 
   0  20   6      927.23      537.44    111.01 o 
   1  20   6       12.33      -86.71     86.71 o 
   2  20   6      262.04      178.67     94.81 o 
   3  20   6      174.50      181.05     97.20 o 
   2   0   7      417.93      521.72     70.04 o 
   4   0   7    11305.38    11269.76    174.48 o 
   6   0   7     3962.60     3816.03    132.45 o 
   8   0   7     4187.32     4242.09    112.88 o 
  10   0   7     4480.14     4647.82    121.59 o 
  12   0   7     1884.05     1761.45    127.69 o 
  14   0   7      800.45      903.35    112.92 o 
  16   0   7      146.54      151.99     63.37 o 
  18   0   7      259.20      162.47     70.04 o 
  20   0   7      379.26      239.66     85.76 o 
   0   1   7      473.20      520.91     43.21 o 
   1   1   7      917.58      999.67     39.34 o 
   2   1   7     5098.80     5481.84    145.26 o 
   3   1   7     3547.13     3664.73    101.06 o 
   4   1   7      753.96      784.50     40.76 o 
   5   1   7     5600.19     5391.24     85.01 o 
   6   1   7      758.94      744.35     35.70 o 
   7   1   7     4974.76     5085.87     84.88 o 
   8   1   7     1502.93     1487.35     48.69 o 
   9   1   7     2802.32     2936.76     67.40 o 
  10   1   7     1912.10     1972.19     69.41 o 
  11   1   7      162.05      172.27     29.29 o 
  12   1   7     3508.94     3699.22    127.64 o 
  13   1   7      454.06      566.52     62.30 o 
  14   1   7     3636.97     3695.28    136.44 o 
  15   1   7       78.10       53.87     37.17 o 
  16   1   7      684.98      818.96     79.89 o 
  17   1   7       55.66       74.45     53.12 o 
  18   1   7      838.32     1008.65     84.37 o 
  19   1   7      242.09      185.17    102.68 o 
  20   1   7      224.03      141.32     55.24 o 
   1   2   7     1753.29     1568.70     53.43 o 
   2   2   7       20.36       25.96     12.75 o 
   3   2   7     4856.02     4563.40     92.95 o 
   4   2   7     4344.81     4098.12     89.45 o 
   5   2   7     9537.62     9554.98    139.40 o 
   6   2   7     2390.54     2424.46     59.02 o 
   7   2   7     2134.59     2245.88     57.80 o 
   8   2   7     1989.43     1943.75     65.76 o 
   9   2   7     3864.97     3531.33    100.81 o 
  10   2   7      853.86      884.39     49.28 o 
  11   2   7      572.04      507.21     41.84 o 
  12   2   7       79.96       74.26     36.74 o 
  13   2   7     2523.20     2335.20    105.28 o 
  14   2   7       66.72       23.86     42.40 o 
  15   2   7     1574.33     1891.63    102.42 o 
  16   2   7        5.94        3.51     38.03 o 
  17   2   7     1536.17     1505.60     97.52 o 
  18   2   7      104.47       99.50     47.16 o 
  19   2   7      122.33      129.70     84.81 o 
  20   2   7       77.21       78.38     56.34 o 
   0   3   7     8981.92    10246.91    156.85 o 
   1   3   7     2288.34     2261.71     57.20 o 
   2   3   7     3026.71     3095.83     84.45 o 
   3   3   7     2649.09     2636.30     72.00 o 
   4   3   7     2898.58     2983.58     77.61 o 
   5   3   7    14154.15    13689.74    171.64 o 
   6   3   7     4273.14     4216.52    157.58 o 
   7   3   7     3818.31     3922.50     92.97 o 
   8   3   7      727.82      650.00     41.50 o 
   9   3   7     5364.12     5107.85    111.13 o 
  10   3   7      917.50      896.47     49.95 o 
  11   3   7       72.79       41.63     22.89 o 
  12   3   7     2178.29     2212.62     79.78 o 
  13   3   7      339.79      349.94     75.97 o 
  14   3   7      778.61      780.14     78.85 o 
  15   3   7      260.51      235.59     42.64 o 
  16   3   7      450.09      420.25     63.73 o 
  17   3   7      430.28      477.39     89.57 o 
  18   3   7      306.70      170.66     54.32 o 
  19   3   7      580.52      506.56     69.73 o 
  20   3   7       81.58       51.46     70.52 o 
   1   4   7     3751.49     3871.67     67.77 o 
   2   4   7       21.50       28.58     14.68 o 
   3   4   7     5015.29     5017.06    100.46 o 
   4   4   7     4831.48     4843.48    173.76 o 
   5   4   7     1317.85     1349.32     55.74 o 
   6   4   7     2267.13     2102.85     69.43 o 
   7   4   7      158.97      145.00     30.47 o 
   8   4   7     2189.54     2259.64     72.92 o 
   9   4   7      289.51      319.31     34.33 o 
  10   4   7      837.20      841.42     49.27 o 
  11   4   7     1590.37     1645.21     68.28 o 
  12   4   7     3126.45     2995.01     92.92 o 
  13   4   7     4326.13     4227.87    114.14 o 
  14   4   7     1013.42     1010.60     61.46 o 
  15   4   7     1091.12     1115.10     80.86 o 
  16   4   7      328.92      281.57     58.84 o 
  17   4   7       94.93      109.90     56.46 o 
  18   4   7      431.08      340.99     57.84 o 
  19   4   7       42.47       56.33     51.20 o 
   0   5   7     9814.66    10207.12    173.01 o 
   1   5   7       67.84      107.70     18.99 o 
   2   5   7     9224.91     9321.57    160.72 o 
   3   5   7     2548.13     2565.89     73.33 o 
   4   5   7     5683.53     5862.17    112.70 o 
   5   5   7     4800.89     4813.19    102.91 o 
   6   5   7     1950.38     1851.12     66.00 o 
   7   5   7     5220.85     5159.57    111.18 o 
   8   5   7      437.95      406.53     47.93 o 
   9   5   7     2694.22     2607.08     81.49 o 
  10   5   7     1283.51     1404.91     62.47 o 
  11   5   7      119.05      130.25     34.21 o 
  12   5   7      412.50      430.70     43.50 o 
  13   5   7       78.05       72.44     29.41 o 
  14   5   7     1195.56     1244.58     67.38 o 
  15   5   7      570.84      590.67     62.14 o 
  16   5   7      899.59      956.05     77.20 o 
  17   5   7       53.28       52.52     58.37 o 
  18   5   7      294.31      323.99     87.19 o 
  19   5   7       59.50        0.95     71.47 o 
   1   6   7     1052.03     1150.73     44.08 o 
   2   6   7     2694.74     2816.45     64.97 o 
   3   6   7     2974.61     2954.53     89.19 o 
   4   6   7     5658.02     5419.61    110.24 o 
   5   6   7     1022.52     1005.54     50.43 o 
   6   6   7      710.71      741.46     44.57 o 
   7   6   7     3652.05     3500.46     91.84 o 
   8   6   7     5096.05     4897.22    170.53 o 
   9   6   7     2161.38     2168.89     77.15 o 
  10   6   7      295.71      300.20     55.93 o 
  11   6   7      719.27      707.79     49.57 o 
  12   6   7      530.70      400.65     42.11 o 
  13   6   7      857.18      881.49     56.65 o 
  14   6   7      744.14      723.38     63.76 o 
  15   6   7     1001.34     1269.17     70.59 o 
  16   6   7      899.33      843.24     76.81 o 
  17   6   7      932.11     1006.74    119.59 o 
  18   6   7       84.85       95.29     67.18 o 
   0   7   7    18087.87    18735.56    241.64 o 
   1   7   7      833.44      897.70     48.35 o 
   2   7   7     9876.63    10097.69    216.35 o 
   3   7   7      320.43      384.57     32.55 o 
   4   7   7     2543.65     2343.35    106.27 o 
   5   7   7     5636.86     5417.91    113.11 o 
   6   7   7       67.63       84.82     22.44 o 
   7   7   7     1182.17     1182.73     55.35 o 
   8   7   7      139.70      117.19     28.08 o 
   9   7   7     5234.51     5080.88    117.71 o 
  10   7   7      232.49      283.80     37.21 o 
  11   7   7      807.61      837.87     55.19 o 
  12   7   7      944.42      899.25     57.65 o 
  13   7   7      591.81      552.74     49.82 o 
  14   7   7     1002.88     1007.09     82.96 o 
  15   7   7        3.30      -18.43     42.08 o 
  16   7   7      222.40      244.89     90.29 o 
  17   7   7       47.55       83.38     71.94 o 
  18   7   7      375.67      313.98     83.38 o 
   1   8   7     2547.41     2550.36     62.77 o 
   2   8   7     1274.07     1306.83     58.22 o 
   3   8   7      748.43      794.36     49.56 o 
   4   8   7     4602.25     4797.39    131.12 o 
   5   8   7     1410.99     1366.67     81.82 o 
   6   8   7     4207.35     4156.26    102.83 o 
   7   8   7     1445.81     1428.80     62.06 o 
   8   8   7     1055.15     1092.69     76.55 o 
   9   8   7       67.63       60.22     25.67 o 
  10   8   7     1301.75     1294.57     64.02 o 
  11   8   7      469.21      523.23     49.00 o 
  12   8   7      155.48      206.73     39.86 o 
  13   8   7      261.86      271.13     50.97 o 
  14   8   7       71.62      138.45     57.89 o 
  15   8   7      172.16      193.50     49.69 o 
  16   8   7      324.92      309.41     58.06 o 
  17   8   7      232.18      248.64     55.08 o 
   0   9   7     3554.64     3774.90    107.79 o 
   1   9   7      360.63      379.69     37.47 o 
   2   9   7     6640.56     6535.79    126.88 o 
   3   9   7     1365.68     1323.40     61.11 o 
   4   9   7     3147.59     3063.77    105.81 o 
   5   9   7     2171.38     2289.32     93.25 o 
   6   9   7      938.42      905.03     50.78 o 
   7   9   7      475.59      484.41     42.43 o 
   8   9   7      645.62      676.12     56.93 o 
   9   9   7      489.62      470.93     45.83 o 
  10   9   7     1175.85     1139.55     61.47 o 
  11   9   7       26.69        9.15     30.76 o 
  12   9   7     1175.37     1169.37     84.06 o 
  13   9   7       42.07       65.18     39.21 o 
  14   9   7      132.55      184.37     77.66 o 
  15   9   7      585.66      512.32     65.08 o 
  16   9   7      193.28      189.84     55.10 o 
  17   9   7      325.73      417.78     70.04 o 
   1  10   7     4601.20     4571.14    143.51 o 
   2  10   7       15.47        6.16     23.25 o 
   3  10   7     2969.52     2954.77     93.48 o 
   4  10   7      353.57      362.27     40.58 o 
   5  10   7      913.48      933.46     64.56 o 
   6  10   7      501.29      357.10     44.97 o 
   7  10   7       91.36       44.64     26.92 o 
   8  10   7      627.98      585.85     52.04 o 
   9  10   7      182.41      221.63     34.90 o 
  10  10   7      482.25      452.59     56.30 o 
  11  10   7      531.17      569.63     65.72 o 
  12  10   7      354.61      379.43     78.14 o 
  13  10   7      378.25      407.03     62.13 o 
  14  10   7      282.77      274.54     85.29 o 
  15  10   7      115.93       59.14     51.96 o 
  16  10   7      220.31      193.75     57.50 o 
  17  10   7      116.69      157.71     82.43 o 
   0  11   7      161.37      151.99     60.99 o 
   1  11   7      160.41      169.17     41.58 o 
   2  11   7     1091.11     1131.07    143.65 o 
   3  11   7       36.93       68.45     39.01 o 
   4  11   7     1467.19     1359.30     65.16 o 
   5  11   7     1824.24     1861.80     89.73 o 
   6  11   7      330.65      349.98     55.51 o 
   7  11   7     2684.36     2813.30    124.83 o 
   8  11   7      322.03      323.22     49.44 o 
   9  11   7     1486.62     1519.10    105.06 o 
  10  11   7      206.47      217.86     46.06 o 
  11  11   7      360.81      333.33     51.20 o 
  12  11   7        6.35      -20.81     38.68 o 
  13  11   7      692.03      691.26     73.21 o 
  14  11   7      482.67      422.78     64.86 o 
  15  11   7      345.92      365.38     95.77 o 
  16  11   7       36.34       60.92     52.71 o 
  17  11   7      311.86      462.16    112.44 o 
   1  12   7     2137.89     1956.79     99.55 o 
   2  12   7      664.31      715.19     89.81 o 
   3  12   7     2793.93     2536.75    117.06 o 
   4  12   7     1241.05     1077.29     85.14 o 
   5  12   7      203.67      359.25     68.13 o 
   6  12   7     1299.35     1300.75    115.06 o 
   7  12   7      390.05      424.87     51.67 o 
   8  12   7     1957.34     1988.57    102.07 o 
   9  12   7       79.61       43.13     38.78 o 
  10  12   7     1679.57     1762.43     99.00 o 
  11  12   7      312.96      387.34     90.29 o 
  12  12   7      304.43      363.02     61.77 o 
  13  12   7      111.79      165.01     52.04 o 
  14  12   7       80.26      147.86     51.73 o 
  15  12   7       61.47       47.14     56.48 o 
  16  12   7       99.55      144.84     91.00 o 
   0  13   7     2218.29     2244.09    155.32 o 
   1  13   7      135.45       73.74     38.55 o 
   2  13   7     2456.30     2412.50    115.21 o 
   3  13   7       73.54       63.86     40.77 o 
   4  13   7      580.35      609.02     73.31 o 
   5  13   7      137.35      246.80     70.52 o 
   6  13   7      356.12      340.66     77.19 o 
   7  13   7      860.22      891.44    106.73 o 
   8  13   7      292.55      391.02     56.89 o 
   9  13   7       51.70       30.49     41.78 o 
  10  13   7     1292.96     1211.99     86.49 o 
  11  13   7      372.80      353.45     56.32 o 
  12  13   7      532.52      537.99     70.32 o 
  13  13   7       61.96      107.42     52.05 o 
  14  13   7      393.60      307.67     60.42 o 
  15  13   7      164.18      125.31     83.38 o 
   1  14   7      833.51      723.01     75.12 o 
   2  14   7      686.73      660.50     72.13 o 
   3  14   7      619.38      684.21     77.46 o 
   4  14   7      623.46      567.72     71.02 o 
   5  14   7      544.10      540.77     91.96 o 
   6  14   7     1361.29     1348.36    124.35 o 
   7  14   7       48.90      -54.79     58.13 o 
   8  14   7     1713.95     1581.82    137.22 o 
   9  14   7      149.54       65.75     67.18 o 
  10  14   7      142.64       71.66     46.64 o 
  11  14   7      157.77      146.65     51.18 o 
  12  14   7      207.48      124.02     53.50 o 
  13  14   7      249.13      231.79     86.71 o 
  14  14   7      128.40      196.30     89.10 o 
   0  15   7      333.47      214.40     69.56 o 
   1  15   7      181.15      143.63    117.92 o 
   2  15   7     1945.29     2053.74    110.94 o 
   3  15   7      230.21      193.02     52.69 o 
   4  15   7      305.88      197.61     55.18 o 
   5  15   7       62.22       70.13     52.77 o 
   6  15   7       69.05      112.44     69.56 o 
   7  15   7      554.52      699.91    104.34 o 
   8  15   7      270.96      227.27     85.29 o 
   9  15   7      572.31      439.77     91.96 o 
  10  15   7      112.57       98.15     73.85 o 
  11  15   7      645.84      815.21    124.35 o 
  12  15   7      176.50      320.65     96.72 o 
  13  15   7      174.14      270.15     96.72 o 
   1  16   7      289.14      292.66     82.90 o 
   2  16   7      171.40      185.38     77.19 o 
   3  16   7      371.84      333.28     73.37 o 
   4  16   7       16.40        0.03     52.31 o 
   5  16   7        4.48      -16.68     52.77 o 
   6  16   7       78.48       97.20     71.94 o 
   7  16   7       79.69       92.43     67.18 o 
   8  16   7      138.09      302.07     90.53 o 
   9  16   7      112.67       81.47     81.47 o 
  10  16   7      174.75      169.14     81.47 o 
   0  17   7      779.92      679.90    118.64 o 
   1  17   7       93.42       59.80     49.35 o 
   2  17   7      637.48      588.84    188.44 o 
   3  17   7       69.55       27.13     55.10 o 
   4  17   7      273.83      217.19     59.37 o 
   5  17   7      202.09      239.66     87.19 o 
   6  17   7      263.99      200.59     81.95 o 
   7  17   7      833.37      851.90    120.54 o 
   8  17   7      133.35      119.59     81.95 o 
   1  18   7      475.23      535.64     76.98 o 
   2  18   7       34.51       55.09     57.41 o 
   3  18   7      100.12      119.81     63.07 o 
   4  18   7      112.75      134.84     80.52 o 
   5  18   7       77.05       17.15     80.52 o 
   6  18   7      162.44      202.02     93.86 o 
   0  19   7       91.21       54.32     78.61 o 
   1  19   7       18.16       57.79     58.55 o 
   2  19   7      222.75      220.45     72.19 o 
   3  19   7      313.29      274.91     99.10 o 
   4  19   7       25.28       13.82     85.76 o 
   0   0   8      140.69      254.43     50.03 o 
   2   0   8     8990.20     8978.28    241.09 o 
   4   0   8    15250.79    15951.54    224.07 o 
   6   0   8     2728.36     2845.70    250.38 o 
   8   0   8     3226.90     3275.61    136.27 o 
  10   0   8      259.21      365.92     70.04 o 
  12   0   8      575.51      461.68     80.52 o 
  14   0   8      952.10      920.98    100.06 o 
  16   0   8      456.65      499.32     89.10 o 
  18   0   8      433.58      532.67    100.53 o 
   1   1   8     1885.06     1902.15     55.86 o 
   2   1   8     1674.03     1734.11     77.12 o 
   3   1   8     2042.73     2301.05     71.83 o 
   4   1   8      894.54      847.78     48.43 o 
   5   1   8     5852.62     6012.33    144.86 o 
   6   1   8     4403.06     4504.42     83.53 o 
   7   1   8      713.60      739.93     39.40 o 
   8   1   8     2345.27     2384.03     63.42 o 
   9   1   8      583.58      595.85     66.86 o 
  10   1   8     1508.92     1493.32     64.87 o 
  11   1   8      797.39      827.02     63.80 o 
  12   1   8     1326.46     1173.76     76.23 o 
  13   1   8      167.91      167.07     38.57 o 
  14   1   8      585.62      592.97     65.63 o 
  15   1   8      691.03      706.13     73.59 o 
  16   1   8      621.64      467.25     62.99 o 
  17   1   8      621.35      512.74    104.58 o 
  18   1   8      346.04      264.14     57.07 o 
  19   1   8      139.85      114.68     52.10 o 
  20   1   8      333.93      330.66    105.30 o 
   0   2   8     2230.01     2403.02     87.47 o 
   1   2   8     2940.67     3043.10     80.70 o 
   2   2   8     5459.07     5327.25     92.85 o 
   3   2   8    11912.38    11743.70    240.23 o 
   4   2   8     2995.77     2918.18     80.98 o 
   5   2   8     4320.59     4307.13     98.13 o 
   6   2   8     1987.70     2000.12     68.41 o 
   7   2   8     8816.00     8503.08    175.71 o 
   8   2   8      860.65      975.39     56.40 o 
   9   2   8     4269.15     4355.13    137.76 o 
  10   2   8       95.72       74.72     23.58 o 
  11   2   8     2243.88     2199.50     78.08 o 
  12   2   8       41.90       57.95     32.74 o 
  13   2   8       66.20      108.74     38.57 o 
  14   2   8      229.01      116.23     36.56 o 
  15   2   8      441.72      402.78     55.96 o 
  16   2   8       22.84       -9.67     38.67 o 
  17   2   8      643.55      603.01     70.28 o 
  18   2   8       77.77       95.91     69.56 o 
  19   2   8      229.30      258.48     67.89 o 
   1   3   8    10250.61     9937.75    126.91 o 
   2   3   8      266.79      228.90     25.14 o 
   3   3   8    10623.45    10786.35    155.95 o 
   4   3   8      538.05      434.12     42.92 o 
   5   3   8      977.35      905.24     49.98 o 
   6   3   8     2061.21     2000.70     70.14 o 
   7   3   8      414.40      460.31     73.43 o 
   8   3   8     1706.09     1746.12     67.67 o 
   9   3   8      416.29      428.12     67.67 o 
  10   3   8      983.50      957.33     53.78 o 
  11   3   8      918.02      934.38     54.35 o 
  12   3   8      229.16      236.43     36.58 o 
  13   3   8     2850.37     2812.05    118.92 o 
  14   3   8       72.65       78.44     37.71 o 
  15   3   8     1847.68     1767.42    100.34 o 
  16   3   8       69.79       34.61     42.41 o 
  17   3   8      613.10      640.13     76.30 o 
  18   3   8       71.31       17.56     48.32 o 
  19   3   8      240.19      289.63     60.69 o 
   0   4   8    12293.72    12293.24    201.93 o 
   1   4   8      183.09      210.49     23.76 o 
   2   4   8     2719.84     2738.83     67.23 o 
   3   4   8     4417.33     4355.92     99.39 o 
   4   4   8     1270.87     1225.11     54.46 o 
   5   4   8     4200.81     4146.25    108.18 o 
   6   4   8     1607.24     1599.19     65.06 o 
   7   4   8    10982.92    10883.08    167.89 o 
   8   4   8      736.15      717.91     47.15 o 
   9   4   8       96.21      121.40     26.74 o 
  10   4   8     1408.03     1418.78     64.24 o 
  11   4   8      406.30      398.66     49.67 o 
  12   4   8      475.37      478.01     46.74 o 
  13   4   8       88.30       78.77     42.52 o 
  14   4   8     1388.29     1532.05     94.29 o 
  15   4   8      283.20      186.44     45.13 o 
  16   4   8      895.01      907.16     79.51 o 
  17   4   8      447.75      542.57    150.80 o 
  18   4   8      440.63      425.32     79.57 o 
  19   4   8      214.09      271.10     82.43 o 
   1   5   8     2343.52     2457.94     79.36 o 
   2   5   8     1674.69     1754.23     55.05 o 
   3   5   8     4350.29     4126.37     99.01 o 
   4   5   8      120.93      108.66     24.15 o 
   5   5   8     3212.86     3197.89    141.85 o 
   6   5   8     2010.44     1963.56     70.69 o 
   7   5   8     2148.55     2199.65     77.38 o 
   8   5   8     1232.19     1161.79     58.72 o 
   9   5   8      645.29      644.37     46.65 o 
  10   5   8      422.11      410.30     40.70 o 
  11   5   8       62.58       15.26     26.45 o 
  12   5   8     1013.72     1015.98     59.67 o 
  13   5   8      355.70      330.00     39.25 o 
  14   5   8      411.16      386.37     44.89 o 
  15   5   8      475.66      427.91     57.09 o 
  16   5   8      159.78      114.65     46.26 o 
  17   5   8       25.00       -0.84     47.08 o 
  18   5   8       13.99       72.31     50.41 o 
   0   6   8      277.47      323.87     45.88 o 
   1   6   8      246.41      202.07     24.31 o 
   2   6   8     2557.56     2587.04     81.51 o 
   3   6   8      582.14      576.25     37.89 o 
   4   6   8     1266.82     1313.36     58.54 o 
   5   6   8     3653.68     3279.59    101.03 o 
   6   6   8      951.68      892.21     52.07 o 
   7   6   8     1718.75     1659.44     67.67 o 
   8   6   8      663.11      619.37     47.28 o 
   9   6   8      241.08      239.80     33.99 o 
  10   6   8     4213.32     4195.04    112.11 o 
  11   6   8      336.27      293.49     37.48 o 
  12   6   8     2176.73     2062.51     82.97 o 
  13   6   8     1057.71     1156.85    109.95 o 
  14   6   8      480.52      554.10     52.34 o 
  15   6   8      278.00      281.69    109.11 o 
  16   6   8      987.86     1089.28    125.07 o 
  17   6   8      196.86      374.02     94.34 o 
  18   6   8      258.29      269.67     92.43 o 
   1   7   8     2176.45     2158.54     61.44 o 
   2   7   8     3298.83     3339.82     76.13 o 
   3   7   8      591.56      648.34     55.75 o 
   4   7   8     3168.08     3057.17     88.35 o 
   5   7   8     2236.59     2223.13     76.99 o 
   6   7   8     1792.10     1837.00     70.95 o 
   7   7   8      392.67      348.66     38.88 o 
   8   7   8     2528.51     2510.64     84.34 o 
   9   7   8        9.50       -4.47     30.48 o 
  10   7   8      712.33      684.18     52.04 o 
  11   7   8       51.35       60.50     29.74 o 
  12   7   8      141.53       98.51     32.52 o 
  13   7   8     1196.37     1166.94     66.92 o 
  14   7   8      254.90      228.34     71.23 o 
  15   7   8      672.95      679.83     87.95 o 
  16   7   8       34.70      -23.35     60.99 o 
  17   7   8      576.30      564.60    112.92 o 
   0   8   8     5242.88     5347.80    187.01 o 
   1   8   8     1705.09     1770.79     57.82 o 
   2   8   8     4668.77     4567.59    162.01 o 
   3   8   8      703.07      602.71     53.34 o 
   4   8   8      334.69      358.59     46.33 o 
   5   8   8     1382.52     1259.59     60.11 o 
   6   8   8     1168.95     1214.63     60.49 o 
   7   8   8     3212.01     3218.57     95.52 o 
   8   8   8      120.32      138.55     28.02 o 
   9   8   8      101.74       46.92     30.04 o 
  10   8   8     2119.95     1998.54     79.56 o 
  11   8   8     1787.60     1713.89     76.04 o 
  12   8   8     1919.77     1994.45     84.69 o 
  13   8   8       20.39       67.58     43.93 o 
  14   8   8     1794.41     1899.71    106.61 o 
  15   8   8      203.57      262.20     55.42 o 
  16   8   8      297.65      382.68     62.52 o 
   1   9   8      464.65      449.83     54.82 o 
   2   9   8      128.28      163.44     30.36 o 
   3   9   8      686.76      664.29     49.75 o 
   4   9   8     1579.75     1614.20     82.42 o 
   5   9   8      170.11      153.02     35.70 o 
   6   9   8      665.03      652.43     47.73 o 
   7   9   8     1679.62     1635.51     70.16 o 
   8   9   8     1844.40     1731.40     73.97 o 
   9   9   8     1819.50     1821.79     75.90 o 
  10   9   8     1407.37     1420.00     69.50 o 
  11   9   8     1644.43     1629.00     75.45 o 
  12   9   8     1162.78     1160.71     81.85 o 
  13   9   8      455.44      553.93    103.63 o 
  14   9   8       90.35       80.16     45.98 o 
  15   9   8      611.78      575.63     72.10 o 
  16   9   8      357.13      424.41     71.25 o 
  17   9   8      347.77      279.20     88.62 o 
   0  10   8      452.14      524.57     85.76 o 
   1  10   8       54.14       33.74     32.74 o 
   2  10   8      214.77      170.88     54.08 o 
   3  10   8      283.95      266.53     35.65 o 
   4  10   8      933.41      989.99     67.43 o 
   5  10   8     2066.17     1979.41     94.70 o 
   6  10   8       49.38      103.08     33.17 o 
   7  10   8     1910.53     1825.80     75.81 o 
   8  10   8      919.70      926.93     74.51 o 
   9  10   8      838.23      838.08     55.06 o 
  10  10   8      129.92      163.73     41.04 o 
  11  10   8      211.46      256.24     47.17 o 
  12  10   8       36.74      -39.20     42.67 o 
  13  10   8      114.40      144.25     47.86 o 
  14  10   8      163.65      196.33     53.67 o 
  15  10   8        8.97       19.53     52.89 o 
  16  10   8       57.38       95.51     54.34 o 
  17  10   8      238.81      231.08     93.86 o 
   1  11   8     1266.66     1306.04     84.18 o 
   2  11   8      461.07      384.30     54.95 o 
   3  11   8      702.48      602.32     67.84 o 
   4  11   8     1480.21     1502.26    127.69 o 
   5  11   8       21.23       20.18     32.78 o 
   6  11   8      148.11      146.43     37.99 o 
   7  11   8      756.80      700.80     63.54 o 
   8  11   8      374.28      338.80     51.34 o 
   9  11   8     1134.59     1239.26    110.54 o 
  10  11   8      140.33      141.83    112.20 o 
  11  11   8      719.63      779.36     73.48 o 
  12  11   8       74.02       64.99     47.81 o 
  13  11   8      786.93      918.41     87.37 o 
  14  11   8      173.29      236.92     75.52 o 
  15  11   8      307.89      330.68     64.66 o 
  16  11   8       63.62      -43.36     87.67 o 
   0  12   8      354.32      235.84     63.84 o 
   1  12   8      208.79      236.74     93.62 o 
   2  12   8     3628.47     3635.55    142.64 o 
   3  12   8     1103.88     1086.92     84.12 o 
   4  12   8      635.09      523.82     64.62 o 
   5  12   8      903.40      867.14    104.34 o 
   6  12   8      507.65      585.56     97.20 o 
   7  12   8      494.65      517.44     65.51 o 
   8  12   8      946.97      958.80     78.42 o 
   9  12   8     1420.65     1291.58     87.08 o 
  10  12   8      391.68      323.06     57.95 o 
  11  12   8      511.47      456.27     61.55 o 
  12  12   8      742.68      746.28     76.79 o 
  13  12   8       21.32      -30.19     90.53 o 
  14  12   8      184.31      187.51     56.26 o 
  15  12   8        5.04      -47.02     94.10 o 
   1  13   8      119.70      125.55     42.05 o 
   2  13   8      653.72      673.97     75.93 o 
   3  13   8      340.46      409.11     63.59 o 
   4  13   8     2338.56     2378.59    123.82 o 
   5  13   8       55.20        8.58     57.17 o 
   6  13   8     2543.59     2312.70    172.00 o 
   7  13   8      783.83      680.85    100.06 o 
   8  13   8     2839.93     2743.42    180.10 o 
   9  13   8      513.13      502.18     62.72 o 
  10  13   8      972.41      940.06     79.14 o 
  11  13   8      197.53      254.50     57.65 o 
  12  13   8      762.11      662.89     73.90 o 
  13  13   8      306.88      387.10     63.99 o 
  14  13   8        1.64       48.29     62.65 o 
   0  14   8     2989.44     2771.05    180.58 o 
   1  14   8      347.34      372.05     86.48 o 
   2  14   8     2402.20     2420.48    125.10 o 
   3  14   8       93.08       34.81     48.06 o 
   4  14   8      671.42      738.57     86.95 o 
   5  14   8      153.46      205.35     71.94 o 
   6  14   8      393.78      397.84     83.86 o 
   7  14   8      111.19      108.15     73.37 o 
   8  14   8      279.94      286.82     82.43 o 
   9  14   8      434.12      465.97    101.48 o 
  10  14   8      489.62      478.36     93.38 o 
  11  14   8      161.21      128.04     79.57 o 
  12  14   8      507.41      470.35     70.82 o 
  13  14   8      115.65      202.49     78.14 o 
   1  15   8     1198.84     1235.45     93.32 o 
   2  15   8      130.76      117.85     53.31 o 
   3  15   8      969.54     1001.37     91.50 o 
   4  15   8      615.06      523.40     77.42 o 
   5  15   8     1036.68      998.17    135.31 o 
   6  15   8      399.54      473.12     94.34 o 
   7  15   8      345.36      464.54     99.10 o 
   8  15   8      885.49      931.94    114.35 o 
   9  15   8       60.86       94.34     70.04 o 
  10  15   8      436.94      497.42    103.39 o 
  11  15   8      204.55      197.25     77.66 o 
   0  16   8      215.55      203.92     71.94 o 
   1  16   8       69.26       61.60     50.11 o 
   2  16   8      321.41      367.27     66.94 o 
   3  16   8       65.53       63.75     56.55 o 
   4  16   8      107.16       90.04     58.27 o 
   5  16   8      119.36      139.12     75.28 o 
   6  16   8      209.02      295.88     86.71 o 
   7  16   8      131.76      143.89     82.43 o 
   8  16   8      502.81      574.13    112.92 o 
   9  16   8      247.77      421.18     97.67 o 
   1  17   8     1008.59      998.61    108.87 o 
   2  17   8       27.82      -45.73     54.52 o 
   3  17   8      173.95      200.45     65.11 o 
   4  17   8       15.71      -22.74     58.73 o 
   5  17   8      183.10       62.42     74.80 o 
   6  17   8      116.64      142.94     87.67 o 
   7  17   8       21.85      103.39     89.10 o 
   0  18   8     1007.98      851.90    129.12 o 
   1  18   8       16.23      -11.15     57.57 o 
   2  18   8      304.95      251.51     75.28 o 
   3  18   8      187.97       91.62     63.06 o 
   4  18   8       40.14       40.65     70.36 o 
   5  18   8      403.75      493.13    111.49 o 
   1  19   8      754.04      615.20     86.15 o 
   2  19   8       46.86       15.65     66.44 o 
   2   0   9      514.48      470.74     68.13 o 
   4   0   9     2484.04     2330.33    136.27 o 
   6   0   9     3287.66     3093.13    144.37 o 
   8   0   9     3038.83     3386.15    148.65 o 
  10   0   9     5003.50     4760.72    211.07 o 
  12   0   9      481.58      526.48     83.86 o 
  14   0   9      896.50      843.32    101.48 o 
  16   0   9     1419.28     1329.30    133.88 o 
  18   0   9       39.23       -6.67     63.37 o 
   0   1   9      712.45      691.19     54.73 o 
   1   1   9      522.01      545.60     41.98 o 
   2   1   9      376.07      388.90     44.28 o 
   3   1   9     1770.78     1691.87     82.15 o 
   4   1   9      618.65      622.56     45.21 o 
   5   1   9     2426.12     2429.28     97.44 o 
   6   1   9     2114.37     2109.38     74.35 o 
   7   1   9     3011.36     3047.20     74.89 o 
   8   1   9     4107.37     4103.46    197.73 o 
   9   1   9     2748.87     2673.24     86.04 o 
  10   1   9     3282.31     3074.99    120.34 o 
  11   1   9     1916.40     1711.81     91.94 o 
  12   1   9     1484.21     1564.19    129.60 o 
  13   1   9      233.39      141.09     40.36 o 
  14   1   9     1205.78     1181.33     88.14 o 
  15   1   9      276.29      300.31     53.07 o 
  16   1   9      358.20      419.52     63.80 o 
  17   1   9      446.01      368.71     58.61 o 
  18   1   9        8.86        9.06     46.55 o 
  19   1   9       51.27       16.68     70.52 o 
   1   2   9     9133.59     8890.70    146.80 o 
   2   2   9      422.72      386.65     37.45 o 
   3   2   9     5945.11     5701.37    118.69 o 
   4   2   9     1236.23     1303.65     68.75 o 
   5   2   9     2346.19     2357.54    124.35 o 
   6   2   9      564.63      590.16     45.94 o 
   7   2   9     1169.86     1105.59     64.41 o 
   8   2   9     1817.21     1825.06     81.70 o 
   9   2   9      731.32      712.82     51.11 o 
  10   2   9      857.74      808.27     52.41 o 
  11   2   9     1615.99     1838.63    135.31 o 
  12   2   9      178.01      188.97     42.73 o 
  13   2   9     2184.30     2212.37    125.31 o 
  14   2   9       58.49       39.32     37.43 o 
  15   2   9     1797.24     1803.16    105.42 o 
  16   2   9       83.72       30.94     41.19 o 
  17   2   9      666.62      658.39    167.95 o 
  18   2   9       22.20       52.21     48.95 o 
  19   2   9      111.78       63.84     74.33 o 
   0   3   9     4034.88     3906.44    162.95 o 
   1   3   9     5566.03     6027.73    119.72 o 
   2   3   9     3598.87     3674.12     82.84 o 
   3   3   9     6149.67     6046.59    124.00 o 
   4   3   9      653.50      712.22     47.46 o 
   5   3   9    10400.57    10129.65    332.24 o 
   6   3   9     1937.63     1800.06     79.73 o 
   7   3   9     6101.12     6060.95    321.61 o 
   8   3   9     3110.54     3104.57    111.07 o 
   9   3   9     2058.32     2205.84    106.72 o 
  10   3   9      797.99      760.95     52.07 o 
  11   3   9      419.26      548.81     55.01 o 
  12   3   9      369.02      267.76     57.89 o 
  13   3   9      118.90       95.39     39.92 o 
  14   3   9      819.55      819.04     91.48 o 
  15   3   9       86.83       89.32     44.04 o 
  16   3   9      683.48      677.15     78.14 o 
  17   3   9      505.16      496.83     71.15 o 
  18   3   9      290.84      263.62     56.92 o 
   1   4   9     5580.49     5494.59    100.35 o 
   2   4   9      256.81      262.82     27.85 o 
   3   4   9      990.22      998.54     52.99 o 
   4   4   9     2298.06     2229.28     78.06 o 
   5   4   9     2019.53     2040.42     74.39 o 
   6   4   9     2253.89     2172.66     80.98 o 
   7   4   9     3022.60     3002.94     92.15 o 
   8   4   9     2270.65     2194.23     81.87 o 
   9   4   9      271.31      280.55     36.07 o 
  10   4   9      452.55      450.23     70.07 o 
  11   4   9     2680.87     2655.30     92.77 o 
  12   4   9      687.75      659.81     53.67 o 
  13   4   9      697.31      677.64     71.34 o 
  14   4   9      221.97      288.95     54.27 o 
  15   4   9      850.64      896.94    127.69 o 
  16   4   9      124.66      232.02     56.39 o 
  17   4   9      315.42      250.55     81.24 o 
  18   4   9       90.54       90.17     53.94 o 
  19   4   9      233.49      221.07     89.57 o 
   0   5   9     9651.02     9670.09    249.66 o 
   1   5   9       22.19       38.52     23.89 o 
   2   5   9     2988.21     3073.10     76.26 o 
   3   5   9       87.33       78.76     24.64 o 
   4   5   9      987.44      941.83     53.55 o 
   5   5   9     4751.28     4495.36    110.56 o 
   6   5   9     5672.23     5641.24    125.92 o 
   7   5   9     1669.82     1653.68     71.29 o 
   8   5   9      868.12      830.27     54.48 o 
   9   5   9      953.00      934.85     58.96 o 
  10   5   9      214.40      235.98     59.55 o 
  11   5   9      690.15      622.32     52.80 o 
  12   5   9      758.91      738.94     57.61 o 
  13   5   9      396.74      404.31     49.35 o 
  14   5   9      453.14      402.96     86.95 o 
  15   5   9       40.70       32.53     45.88 o 
  16   5   9      224.43      231.31     61.46 o 
  17   5   9       59.38       81.22     56.91 o 
  18   5   9      163.45      139.12     85.76 o 
   1   6   9     1185.89     1128.16     57.29 o 
   2   6   9      835.66      810.24     49.18 o 
   3   6   9      941.76      916.18     52.81 o 
   4   6   9      243.23      192.43     30.01 o 
   5   6   9      328.17      342.70     37.16 o 
   6   6   9      629.76      579.70     49.60 o 
   7   6   9      979.96      997.38     57.10 o 
   8   6   9     1394.82     1387.40     66.24 o 
   9   6   9     1702.69     1649.65     73.90 o 
  10   6   9     1354.19     1362.90     69.01 o 
  11   6   9      424.48      467.06     50.24 o 
  12   6   9       13.21       -5.57     32.36 o 
  13   6   9      695.94      738.17     60.53 o 
  14   6   9       90.89      121.38     37.70 o 
  15   6   9      765.72      726.03     75.47 o 
  16   6   9      142.39      137.29     54.40 o 
  17   6   9      769.36      758.51    119.59 o 
   0   7   9     4810.48     4682.04    135.95 o 
   1   7   9      428.44      428.56     36.16 o 
   2   7   9     2761.50     2725.79    118.48 o 
   3   7   9      146.94      218.10     38.67 o 
   4   7   9     2635.61     2608.68     85.63 o 
   5   7   9     1230.71     1167.29     60.16 o 
   6   7   9     1139.85     1082.80     66.52 o 
   7   7   9      403.21      360.06     38.82 o 
   8   7   9      848.53      845.15     57.17 o 
   9   7   9      875.43      728.79     54.82 o 
  10   7   9      490.36      436.07     45.01 o 
  11   7   9      531.78      479.24     48.10 o 
  12   7   9     1034.09      989.76     63.47 o 
  13   7   9      341.01      396.81     51.42 o 
  14   7   9      848.56      886.60     68.23 o 
  15   7   9      266.17      247.15     56.82 o 
  16   7   9      526.41      429.28     94.81 o 
  17   7   9       26.49       34.30     77.19 o 
   1   8   9      543.40      490.84     45.95 o 
   2   8   9      684.78      718.54     51.89 o 
   3   8   9     1998.59     2006.69     92.57 o 
   4   8   9     1854.08     1854.84     89.61 o 
   5   8   9     4192.52     4281.59    113.06 o 
   6   8   9     1722.83     1801.93     74.55 o 
   7   8   9      117.93      103.60     30.09 o 
   8   8   9     1363.03     1425.42     69.48 o 
   9   8   9       46.71       38.63     29.14 o 
  10   8   9     3791.55     3938.07    115.27 o 
  11   8   9      230.12      282.00     41.75 o 
  12   8   9      678.51      596.29     54.90 o 
  13   8   9      156.52      153.39     38.59 o 
  14   8   9      162.01      125.12     46.21 o 
  15   8   9      383.09      471.39     65.79 o 
  16   8   9      146.27       97.20     81.00 o 
   0   9   9     4323.91     4218.04    211.55 o 
   1   9   9      187.59      201.47     49.02 o 
   2   9   9     1470.61     1492.77     78.49 o 
   3   9   9     1393.94     1453.50    212.97 o 
   4   9   9     2691.63     2820.49    186.29 o 
   5   9   9      870.46      821.89    218.22 o 
   6   9   9     1516.69     1535.53     77.73 o 
   7   9   9      461.59      456.05     47.12 o 
   8   9   9      955.83      986.73     61.42 o 
   9   9   9       64.95      104.61     32.49 o 
  10   9   9      632.87      692.22     57.18 o 
  11   9   9        2.23        6.52     33.50 o 
  12   9   9      780.05      747.98     60.31 o 
  13   9   9       14.13      -21.83     67.66 o 
  14   9   9      483.90      532.81     64.51 o 
  15   9   9      185.33      230.99     79.09 o 
  16   9   9      282.00      428.49    117.45 o 
   1  10   9     1068.51     1110.99     85.05 o 
   2  10   9      801.19      819.82     80.78 o 
   3  10   9     1544.01     1338.83    120.07 o 
   4  10   9       29.95       38.47     32.84 o 
   5  10   9     1833.35     1795.95     93.33 o 
   6  10   9       12.53      -10.16     46.93 o 
   7  10   9       69.80       94.62     38.12 o 
   8  10   9      839.32      833.19     59.87 o 
   9  10   9       66.96       55.54     59.68 o 
  10  10   9     1135.87     1128.16     86.04 o 
  11  10   9      104.83      115.46     79.57 o 
  12  10   9      368.13      345.15     61.65 o 
  13  10   9       64.64      -31.97     46.06 o 
  14  10   9      482.16      522.20     70.51 o 
  15  10   9       68.48       -1.43     54.13 o 
  16  10   9       13.12       46.22     89.57 o 
   0  11   9      332.47      465.97     87.19 o 
   1  11   9      578.10      582.07     70.39 o 
   2  11   9      251.79      266.98     92.19 o 
   3  11   9       29.10       64.47     42.01 o 
   4  11   9     1298.23     1009.60    115.78 o 
   5  11   9      703.37      800.35     98.86 o 
   6  11   9      214.49      171.74     60.27 o 
   7  11   9     1069.43     1134.67    189.87 o 
   8  11   9      700.16      738.51     73.90 o 
   9  11   9      427.11      369.34     60.27 o 
  10  11   9      757.27      838.95     79.16 o 
  11  11   9      181.82      213.10     49.31 o 
  12  11   9      260.39      317.54     56.94 o 
  13  11   9      210.51      277.26    101.48 o 
  14  11   9      507.86      578.91     73.54 o 
  15  11   9        7.67       50.99     53.11 o 
   1  12   9     1276.62     1189.58     89.41 o 
   2  12   9      944.06      905.64     86.87 o 
   3  12   9      888.38      883.56     89.05 o 
   5  12   9       82.06       46.69     60.51 o 
   7  12   9      204.31      277.26     54.05 o 
   8  12   9     1317.86     1433.18     94.27 o 
   9  12   9       11.97       10.24     44.55 o 
  10  12   9      585.22      618.55     69.72 o 
  11  12   9       77.24       87.17     60.51 o 
  12  12   9       84.65       96.90     51.80 o 
  13  12   9        1.25       25.24     55.14 o 
  14  12   9       28.47       12.81     55.61 o 
   0  13   9     5535.76     5534.00    259.19 o 
   1  13   9      430.57      446.46     70.62 o 
   2  13   9     3611.05     3574.30    150.98 o 
   3  13   9      300.69      279.29     57.87 o 
   4  13   9     1111.45     1085.84    120.54 o 
   5  13   9       81.50      172.95     72.42 o 
   6  13   9        4.12       40.97     66.70 o 
   7  13   9       10.88       -4.76     59.56 o 
   8  13   9       23.56        0.00     65.27 o 
   9  13   9       89.10      123.40     70.99 o 
  10  13   9      648.59      637.93     70.87 o 
  11  13   9        4.06       31.13     57.41 o 
  12  13   9      483.44      531.50    123.16 o 
  13  13   9       99.75      184.62     60.30 o 
   1  14   9     1203.29     1151.02     94.01 o 
   2  14   9      381.43      308.56     57.03 o 
   3  14   9      393.21      396.72     79.81 o 
   4  14   9      934.08      994.36    119.11 o 
   5  14   9      724.08      598.42    107.20 o 
   6  14   9     1231.44     1201.61    137.69 o 
   7  14   9      928.57      759.94    116.25 o 
   8  14   9     1206.40     1150.63    139.12 o 
   9  14   9      270.20      283.97     87.67 o 
  10  14   9      322.95      396.89    102.44 o 
  11  14   9      121.79      224.89     88.62 o 
  12  14   9       94.16      172.48     80.52 o 
   0  15   9      813.59      881.91    132.93 o 
   1  15   9       27.29       32.19     53.32 o 
   2  15   9      613.76      615.27     82.40 o 
   3  15   9      356.01      305.26     68.84 o 
   4  15   9      223.99      380.69     93.38 o 
   5  15   9       39.52      123.40     75.28 o 
   6  15   9       63.06       10.96     65.75 o 
   7  15   9      336.97      348.76     91.00 o 
   8  15   9      453.21      362.10     92.91 o 
   9  15   9      337.47      376.40     91.48 o 
  10  15   9      533.04      529.34    113.40 o 
   1  16   9      300.67      283.60     62.99 o 
   2  16   9      193.33      177.53     83.62 o 
   3  16   9       36.69       74.07     62.23 o 
   4  16   9       79.82       38.12     73.37 o 
   5  16   9       45.09      -18.11     70.52 o 
   6  16   9      215.27      216.79     84.33 o 
   7  16   9      156.53       50.98     80.52 o 
   8  16   9       25.35      -74.80     74.80 o 
   0  17   9      649.34      714.20    128.17 o 
   1  17   9      302.57      336.95     70.13 o 
   2  17   9      146.09       97.31     62.65 o 
   3  17   9       21.14       40.07     61.84 o 
   4  17   9       27.11      112.44     79.57 o 
   5  17   9      322.44      236.32     87.19 o 
   1  18   9     1003.85      719.83    126.50 o 
   2  18   9      173.39      225.29     71.75 o 
   3  18   9       41.32       38.29     64.34 o 
   0   0  10     1370.10     1479.39    112.44 o 
   2   0  10     1887.91     1977.28    126.74 o 
   4   0  10      293.11      187.25     54.79 o 
   6   0  10     1483.36     1588.02    121.02 o 
  10   0  10      377.10      278.25     73.37 o 
  12   0  10      249.95      238.23     62.42 o 
  14   0  10      462.33      496.46     90.53 o 
  16   0  10      236.70      240.61     78.61 o 
  18   0  10       84.12       80.52     72.90 o 
   1   1  10     5105.54     5075.01    117.81 o 
   2   1  10     1647.65     1691.03     85.39 o 
   3   1  10     2990.23     2806.99    109.66 o 
   4   1  10      428.91      533.05    111.97 o 
   5   1  10     3107.56     2990.36     92.87 o 
   6   1  10     2945.38     2957.08     92.62 o 
   7   1  10      152.76      178.47     33.70 o 
   8   1  10     1152.54     1073.80     92.67 o 
   9   1  10      243.16      209.54     43.95 o 
  10   1  10       42.04       14.21     30.99 o 
  11   1  10      917.73      801.56     68.57 o 
  12   1  10      545.25      605.00     71.08 o 
  13   1  10      668.54      636.05    111.01 o 
  14   1  10      283.66      269.06     55.25 o 
  15   1  10      249.09      235.13     50.33 o 
  16   1  10      320.39      331.02     57.03 o 
  17   1  10      105.27       94.92     45.96 o 
  18   1  10      330.78      280.01     71.47 o 
   0   2  10     5869.74     5890.49    154.53 o 
   1   2  10     1683.04     1677.16     68.38 o 
   2   2  10     3684.80     3713.62    124.03 o 
   3   2  10     6850.37     6501.38    278.25 o 
   4   2  10     6075.44     5876.22    127.98 o 
   5   2  10     8944.89     9131.12    194.80 o 
   6   2  10     2804.43     2742.48     90.86 o 
   7   2  10     2222.87     2056.33     79.85 o 
   8   2  10      194.84      244.26     36.74 o 
   9   2  10     6582.09     6421.01    168.09 o 
  10   2  10      138.57       95.98     60.51 o 
  11   2  10     1349.13     1331.66     86.54 o 
  12   2  10      215.99      272.63    100.29 o 
  13   2  10      489.90      437.35     60.92 o 
  14   2  10      178.24      154.45     45.98 o 
  15   2  10      107.83      168.13     48.00 o 
  16   2  10       40.35       29.59     45.49 o 
  17   2  10      262.87      257.15     56.25 o 
  18   2  10      108.67      159.61     85.76 o 
   1   3  10    12135.63    12028.37    237.10 o 
   2   3  10      168.84      172.47     31.19 o 
   3   3  10     2411.15     2414.63     84.93 o 
   4   3  10      477.86      468.67     45.47 o 
   5   3  10     1616.82     1597.18     69.53 o 
   6   3  10      104.00       67.75     25.51 o 
   7   3  10       54.14       42.74     25.96 o 
   8   3  10       17.21        5.40     25.33 o 
   9   3  10       78.02       87.25     37.75 o 
  10   3  10      335.82      330.61     60.74 o 
  11   3  10     1790.05     1919.63    143.89 o 
  12   3  10       52.67      -33.03     36.04 o 
  13   3  10     2582.27     2764.94    127.48 o 
  14   3  10      153.05      115.36     47.37 o 
  15   3  10      968.11      907.09    158.66 o 
  16   3  10        8.52      -12.86     46.83 o 
  17   3  10      542.35      434.00    139.60 o 
  18   3  10       29.28       23.82     81.00 o 
   0   4  10     1614.95     1647.10    112.92 o 
   1   4  10      383.70      340.79     44.28 o 
   2   4  10     4412.30     4224.40     94.32 o 
   3   4  10     2148.16     2079.57     79.43 o 
   4   4  10     1045.46     1093.41     65.26 o 
   5   4  10     3740.92     3685.39    120.16 o 
   6   4  10     2426.57     2336.28    133.25 o 
   7   4  10     1871.51     1886.05     83.95 o 
   8   4  10     2702.39     2621.31     91.13 o 
   9   4  10      298.46      367.89     44.73 o 
  10   4  10      611.59      621.08     54.35 o 
  11   4  10      127.39       86.79     41.31 o 
  12   4  10      481.47      470.50    118.40 o 
  13   4  10       15.20        2.81     40.57 o 
  14   4  10      706.55      775.96    115.06 o 
  15   4  10       81.40       90.49     68.85 o 
  16   4  10      674.54      547.45     69.68 o 
  17   4  10      318.42      384.12     65.72 o 
  18   4  10      279.99      251.09     99.10 o 
   1   5  10      852.32      902.11     56.15 o 
   2   5  10      432.93      385.46     36.21 o 
   3   5  10      549.78      586.99     50.70 o 
   4   5  10      696.20      650.36     75.47 o 
   5   5  10      184.07      156.87     28.81 o 
   6   5  10      480.92      486.89     46.06 o 
   7   5  10      208.39      237.25     34.57 o 
   8   5  10      100.25       56.44     29.59 o 
   9   5  10      811.43      786.30     57.91 o 
  10   5  10      717.87      683.70     58.17 o 
  11   5  10      137.72      157.31     53.14 o 
  12   5  10     1038.23     1080.90     66.50 o 
  13   5  10      256.40      264.56     52.97 o 
  14   5  10       22.51       30.37     45.14 o 
  15   5  10      164.40      133.60     50.70 o 
  16   5  10      124.17      114.81     52.21 o 
  17   5  10       22.59       75.70     52.78 o 
   0   6  10     2068.32     2093.54     96.81 o 
   1   6  10        9.54      -24.70     25.40 o 
   2   6  10      313.95      363.45     62.87 o 
   3   6  10      245.11      328.05     39.22 o 
   4   6  10       56.81       88.40     26.85 o 
   5   6  10      684.98      712.91     51.91 o 
   6   6  10     1653.79     1657.52     72.78 o 
   7   6  10       63.64      104.19     30.48 o 
   8   6  10     1221.78     1094.91     62.82 o 
   9   6  10      367.78      387.53     45.22 o 
  10   6  10     2897.62     2888.95    110.90 o 
  11   6  10     1082.63     1072.39     67.64 o 
  12   6  10      254.28      269.41     45.71 o 
  13   6  10      521.22      571.23     59.86 o 
  14   6  10      517.10      542.18     77.90 o 
  15   6  10       60.20       57.05     52.54 o 
  16   6  10       63.17       85.04     71.94 o 
  17   6  10       98.00       70.04     83.86 o 
   1   7  10     1225.37     1274.83     65.20 o 
   2   7  10      375.41      338.99     70.28 o 
   3   7  10       76.74        5.24     54.32 o 
   4   7  10     1475.63     1373.15     67.38 o 
   5   7  10      659.39      579.82     55.58 o 
   6   7  10     5227.89     5339.80    130.60 o 
   7   7  10      503.74      518.69    104.85 o 
   8   7  10     5041.63     5112.56    132.49 o 
   9   7  10     1221.74     1238.62     68.40 o 
  10   7  10     2104.61     2119.76     88.02 o 
  11   7  10       90.35       51.29     41.74 o 
  12   7  10       96.56      101.68     39.16 o 
  13   7  10      768.91      802.71     66.72 o 
  14   7  10       67.67       46.52     43.50 o 
  15   7  10      844.93      886.94    105.30 o 
  16   7  10      228.12      178.67     78.14 o 
   0   8  10     2658.02     2766.28    176.29 o 
   1   8  10      645.66      648.74     59.05 o 
   2   8  10     1927.73     1952.23     95.44 o 
   3   8  10        7.64       -1.13     31.20 o 
   4   8  10      996.55     1039.74     73.84 o 
   5   8  10     1268.76     1198.54     64.40 o 
   6   8  10      224.33      249.82     37.96 o 
   7   8  10      561.07      517.80     50.40 o 
   8   8  10      899.88      837.35     65.24 o 
   9   8  10     2626.74     2721.31     98.93 o 
  10   8  10     2332.27     2224.69     91.95 o 
  11   8  10      406.42      368.10     46.94 o 
  12   8  10     3092.35     3311.91    156.01 o 
  13   8  10      385.92      375.61     48.43 o 
  14   8  10      949.17     1110.64     91.13 o 
  15   8  10       28.74      -30.97     71.47 o 
   1   9  10      190.18      219.20     56.41 o 
   2   9  10     1718.53     1606.96    105.06 o 
   3   9  10      406.46      426.85     94.34 o 
   4   9  10     1121.17     1145.10     99.82 o 
   5   9  10      246.47      215.63     77.19 o 
   6   9  10     2351.30     2391.60     90.55 o 
   7   9  10      713.71      781.93     58.58 o 
   8   9  10     3618.32     3704.60    115.27 o 
   9   9  10       93.28      169.17     36.83 o 
  10   9  10     2175.51     2323.46    105.07 o 
  11   9  10      746.53      716.05     93.79 o 
  12   9  10      657.50      733.04    127.40 o 
  13   9  10      320.69      445.13     63.83 o 
  14   9  10       85.37      112.25     55.88 o 
  15   9  10      217.52      213.12     59.87 o 
   0  10  10      246.10      166.76     80.52 o 
   1  10  10      218.75      214.79     55.48 o 
   2  10  10      778.83      766.39     80.68 o 
   3  10  10       13.12       75.28     58.13 o 
   4  10  10      134.81      117.68     38.07 o 
   5  10  10      542.26      606.92     86.24 o 
   6  10  10      349.70      445.26     59.49 o 
   7  10  10      304.74      341.25    101.72 o 
   8  10  10       22.74       52.54     34.05 o 
   9  10  10      150.02      110.34     42.27 o 
  10  10  10      389.56      373.12     50.79 o 
  11  10  10      100.95       64.59     40.30 o 
  12  10  10       46.57      111.13     50.41 o 
  13  10  10      134.59       60.40     51.42 o 
  14  10  10       85.37       47.81     55.73 o 
  15  10  10       44.03       44.79     84.33 o 
   1  11  10       70.52       70.58     44.43 o 
   2  11  10       20.07       51.16     44.19 o 
   3  11  10      164.12      114.35     57.17 o 
   4  11  10      696.10      681.33    109.11 o 
   5  11  10      811.68      944.33    126.74 o 
   6  11  10       79.15      106.56     43.71 o 
   7  11  10     1477.78     1462.10     92.26 o 
   8  11  10       77.91      107.78     50.50 o 
   9  11  10      442.72      456.11     64.90 o 
  10  11  10       76.88      147.95     50.51 o 
  11  11  10      258.84      247.70     55.75 o 
  12  11  10      103.97      130.76     86.71 o 
  13  11  10      360.86      441.11     80.76 o 
  14  11  10       48.26       42.29     57.84 o 
   0  12  10     2349.08     2439.91    182.96 o 
   1  12  10       39.62      -30.25     44.81 o 
   2  12  10     2251.68     2154.06    122.96 o 
   3  12  10      666.51      647.98    107.68 o 
   4  12  10     1123.28     1125.86    124.83 o 
   5  12  10       35.23      -53.36     56.70 o 
   6  12  10      381.95      218.69     70.99 o 
   7  12  10      169.25      136.27     77.66 o 
   8  12  10      114.75      178.67     78.14 o 
   9  12  10      125.99      128.20     51.24 o 
  10  12  10      212.45      232.77     62.48 o 
  11  12  10      111.07       74.07     56.30 o 
  12  12  10      446.57      468.35     70.39 o 
  13  12  10      157.58      110.50     60.51 o 
   1  13  10      304.08      323.96     67.96 o 
   2  13  10      517.61      623.05     84.99 o 
   3  13  10      280.45      222.50     72.90 o 
   4  13  10     1477.74     1342.17    137.69 o 
   5  13  10      239.71      170.57     69.56 o 
   6  13  10     1871.61     1904.38    162.47 o 
   7  13  10       59.77       69.56     63.37 o 
   8  13  10     1361.31     1364.08    143.89 o 
   9  13  10       69.55       11.43     69.09 o 
  10  13  10      681.38      566.50    104.34 o 
  11  13  10      232.34      227.44     61.12 o 
  12  13  10      345.77      417.08     70.51 o 
   0  14  10     1649.61     1634.71    160.09 o 
   1  14  10      364.88      436.05     73.43 o 
   2  14  10     1774.09     1702.09    116.88 o 
   3  14  10      154.95       98.94     53.56 o 
   4  14  10      445.11      439.77     96.24 o 
   5  14  10       73.93       22.87     65.75 o 
   6  14  10      275.01      313.03     85.76 o 
   7  14  10      480.00      568.41    113.40 o 
   8  14  10       10.08       34.78     70.04 o 
   9  14  10      247.98      148.18     78.14 o 
  10  14  10      154.43      124.35     81.95 o 
   1  15  10     1339.64     1620.78    116.39 o 
   2  15  10       36.47       54.09     57.77 o 
   3  15  10      136.34      164.93     63.29 o 
   4  15  10      227.54      159.14     78.14 o 
   5  15  10       25.21       64.32     68.61 o 
   6  15  10      200.92      187.72     87.19 o 
   7  15  10       25.02        7.15     77.19 o 
   8  15  10       51.62        0.95     71.94 o 
   0  16  10      121.22      114.35     86.71 o 
   1  16  10       48.75      -33.28     60.78 o 
   2  16  10       34.60      114.54     60.44 o 
   3  16  10      250.29      184.40     70.05 o 
   4  16  10       95.47        5.72     74.33 o 
   5  16  10      312.25      358.77     96.24 o 
   6  16  10        8.44       24.78     74.80 o 
   1  17  10      383.07      466.80     86.11 o 
   2  17  10       19.56      -56.47     62.69 o 
   3  17  10      477.87      426.69     86.20 o 
   2   0  11      328.05      269.67     67.18 o 
   4   0  11     3205.42     2985.93    167.71 o 
   6   0  11      154.70       72.42     50.98 o 
   8   0  11      715.35      598.90     91.48 o 
  10   0  11       87.83       89.57     50.03 o 
  12   0  11      524.67      492.65     94.34 o 
  14   0  11      196.09      134.36     75.28 o 
  16   0  11      414.23      441.20     90.53 o 
   0   1  11      465.10      407.63     52.21 o 
   1   1  11      355.33      444.36     45.62 o 
   2   1  11      631.73      575.83     59.63 o 
   3   1  11     1905.84     1870.54     93.97 o 
   4   1  11     1084.42      993.71     74.19 o 
   5   1  11     1507.03     1447.57     89.53 o 
   6   1  11      137.82      131.54     37.72 o 
   7   1  11     3811.74     3970.49    114.08 o 
   8   1  11      662.02      716.64     72.57 o 
   9   1  11     1027.55      877.24     73.92 o 
  10   1  11      889.89      692.23     71.39 o 
  11   1  11     2172.80     2061.55    109.60 o 
  12   1  11     1317.07     1323.92     92.64 o 
  13   1  11      104.84       72.22     50.74 o 
  14   1  11      351.26      312.82     58.06 o 
  15   1  11      116.68       89.39     45.29 o 
  16   1  11      167.59      246.69     90.29 o 
  17   1  11       67.40      -21.15     52.88 o 
   1   2  11     6326.03     6362.33    161.20 o 
   2   2  11     1166.27     1263.20     80.08 o 
   3   2  11     7415.37     7305.92    183.78 o 
   4   2  11      610.55      654.76    134.12 o 
   5   2  11      327.67      298.91     39.67 o 
   6   2  11      532.96      611.03     53.69 o 
   7   2  11       65.26       64.69     30.38 o 
   8   2  11       81.90       34.60     31.09 o 
   9   2  11      761.43      779.83     67.00 o 
  10   2  11      213.45      249.05     48.66 o 
  11   2  11     2786.44     2955.90    130.53 o 
  12   2  11      226.29      225.81     51.37 o 
  13   2  11     1761.38     1823.56    135.31 o 
  14   2  11      289.02      272.00     80.52 o 
  15   2  11      909.84      885.18    215.83 o 
  16   2  11        0.78      -21.29     47.99 o 
  17   2  11      819.49      586.51    111.97 o 
   0   3  11      367.04      378.78     76.23 o 
   1   3  11     1788.32     1758.75     73.52 o 
   2   3  11      525.03      511.54     57.78 o 
   3   3  11     2278.98     2304.78    106.76 o 
   4   3  11      337.86      354.86     44.85 o 
   5   3  11     2435.63     2446.56     88.45 o 
   6   3  11      905.44      860.54     57.53 o 
   7   3  11     7045.81     6959.32    183.87 o 
   8   3  11      479.96      494.69     56.85 o 
   9   3  11     1416.21     1472.09     75.05 o 
  10   3  11      454.26      571.31    111.73 o 
  11   3  11     1597.92     1678.55    101.57 o 
  12   3  11      190.72      181.53     48.20 o 
  13   3  11      238.47      349.78     57.29 o 
  14   3  11      469.10      456.52     64.37 o 
  15   3  11       53.29       48.75     47.96 o 
  16   3  11      251.40      277.13     85.52 o 
  17   3  11      234.82      194.87     81.95 o 
   1   4  11     2562.35     2482.75    175.10 o 
   2   4  11      187.57      202.84     33.19 o 
   3   4  11       83.81       49.41     31.36 o 
   4   4  11       60.46       97.34     29.51 o 
   5   4  11      393.10      386.97     45.95 o 
   6   4  11      254.47      225.69     35.18 o 
   7   4  11      134.91      134.01     31.15 o 
   8   4  11     1206.75     1183.75     66.51 o 
   9   4  11      549.94      576.02     54.00 o 
  10   4  11      465.98      446.33     51.40 o 
  11   4  11     2475.54     2578.45    126.14 o 
  12   4  11        8.76       47.72     42.77 o 
  13   4  11      913.00     1102.94     85.50 o 
  14   4  11      238.96      252.63     53.00 o 
  15   4  11      655.04      757.99     85.24 o 
  16   4  11       88.50      174.75     53.38 o 
  17   4  11      393.79      277.77     88.62 o 
   0   5  11     2844.02     3262.75    169.14 o 
   1   5  11      348.08      406.24     84.81 o 
   2   5  11     3074.59     3025.46     98.05 o 
   3   5  11      582.89      547.28     94.07 o 
   4   5  11      357.15      385.50     44.57 o 
   5   5  11       17.59       25.74     26.71 o 
   6   5  11      865.74      833.20     56.92 o 
   7   5  11       71.54       65.73     29.65 o 
   8   5  11      896.37      786.94     58.21 o 
   9   5  11      130.09      127.64     34.10 o 
  10   5  11      203.05       98.48     34.11 o 
  11   5  11      538.03      596.31    112.59 o 
  12   5  11       15.22       45.19     44.04 o 
  13   5  11      397.24      311.70     60.79 o 
  14   5  11      486.98      473.78     70.17 o 
  15   5  11       42.80       51.04     52.55 o 
  16   5  11       39.68       48.40     71.23 o 
  17   5  11      123.97       71.94     87.19 o 
   1   6  11     1197.45     1173.39     65.39 o 
   2   6  11       58.09       24.46     30.55 o 
   3   6  11     1522.23     1448.66     71.40 o 
   4   6  11      685.61      679.50     53.45 o 
   5   6  11      322.81      244.38     37.59 o 
   6   6  11     3356.47     3460.63    108.95 o 
   7   6  11      418.40      393.28     46.44 o 
   8   6  11     1022.70     1063.25     76.21 o 
   9   6  11      524.46      442.56     50.03 o 
  10   6  11      127.81      134.62     36.94 o 
  11   6  11      172.50      184.27     42.46 o 
  12   6  11      243.18      272.29     46.61 o 
  13   6  11      225.97      226.12     54.99 o 
  14   6  11      136.55      158.58     75.99 o 
  15   6  11      277.00      234.14     63.02 o 
  16   6  11       36.62       54.32    103.39 o 
   0   7  11     2687.94     2866.34    152.94 o 
   1   7  11      377.15      341.54     55.06 o 
   2   7  11     3894.63     4048.64    145.31 o 
   3   7  11      174.01      166.29     42.10 o 
   4   7  11     1278.02     1333.08     70.16 o 
   5   7  11      125.82       69.94     30.76 o 
   6   7  11       18.04       51.01     32.90 o 
   7   7  11     1031.19     1066.98     65.13 o 
   8   7  11      769.36      863.67     66.48 o 
   9   7  11      473.18      456.30     51.16 o 
  10   7  11     1258.39     1228.87     71.01 o 
  11   7  11     1187.80     1208.04     73.00 o 
  12   7  11      513.63      560.78     58.52 o 
  13   7  11       64.11       46.76     40.72 o 
  14   7  11      500.55      502.58     74.42 o 
  15   7  11       37.49       35.60     55.20 o 
  16   7  11      434.81      425.95    115.78 o 
   1   8  11     1997.41     2073.30    195.58 o 
   2   8  11      837.63      894.43    131.50 o 
   3   8  11     1821.64     1766.42     97.93 o 
   4   8  11     3192.15     3189.20    176.29 o 
   5   8  11      516.67      524.56     63.36 o 
   6   8  11     4969.95     5146.26    136.57 o 
   7   8  11      210.18      206.99     37.70 o 
   8   8  11     5158.42     5414.59    142.88 o 
   9   8  11       80.48       74.53     35.57 o 
  10   8  11     1540.89     1543.32     80.77 o 
  11   8  11      276.61      337.32     49.87 o 
  12   8  11      335.13      275.24     48.16 o 
  13   8  11       21.97       15.23     78.73 o 
  14   8  11      227.52      188.91     56.55 o 
   0   9  11     3770.39     4204.70    232.03 o 
   1   9  11      187.76      111.01     72.42 o 
   2   9  11     1126.92     1114.90    132.45 o 
   3   9  11     1138.99     1149.09     80.23 o 
   4   9  11     1740.24     1733.17     97.31 o 
   5   9  11       68.06       81.92     42.18 o 
   6   9  11      418.47      359.80     71.71 o 
   7   9  11     1147.93     1167.38     69.75 o 
   8   9  11      463.85      450.71     49.78 o 
   9   9  11       33.37       57.52     36.17 o 
  10   9  11      525.61      559.58     56.28 o 
  11   9  11       17.66       21.59     40.05 o 
  12   9  11      465.90      450.25     56.26 o 
  13   9  11      386.68      473.27     59.25 o 
  14   9  11      635.12      610.75     76.24 o 
   1  10  11     1553.49     1637.34    207.97 o 
   2  10  11      898.38      894.30    129.60 o 
   3  10  11      590.28      525.05     98.63 o
[truncated: 37,652 more chars]
